# Supplementary material for: Genetically predicted HLA-DR+ natural killer cells as potential mediators in the lipid-coronary artery disease/ calcification (CAD/CAC) causal pathway
Source: Front Immunol. 2024 Aug 29;15:1408347. doi: 10.3389/fimmu.2024.1408347 (PMC11390371; doi:10.3389/fimmu.2024.1408347)
Supplement: Supplementary file 1 [file Table1.xlsx]

## Sheet: Catalogs
Table S1. Genetic instrumental variables (IVs) for lipidomes
Table S2. IVW/Wald ratio estimates between lipidomes and coronary artery disease (CAD)
Table S3. RAPS estimates between lipidomes and CAD
Table S4. MR-Egger estimated horizontal pleiotropy of lipidomes and CAD
Table S5. Genetic IVs of immune cell phenotypes
Table S6. IVW/Wald ratio estimates between immune cells and CAD
Table S7. RAPS estimates for immune cell phenotypes significantly linked to CAD through IVW/Wald ratio methods
Table S8. MR-Egger estimated horizontal pleiotropy of immune cells and CAD
Table S9. IVW/Wald ratio estimates between lipidomes and coronary artery calcification (CAC)
Table S10. RAPS estimates between lipidomes and CAC
Table S11. MR-Egger estimated horizontal pleiotropy of lipidomes and CAC
Table S12. IVW/Wald ratio estimates between immune cells and CAC
Table S13. RAPS estimates for immune cell phenotypes significantly linked to CAC through IVW/Wald ratio methods
Table S14. MR-Egger estimated horizontal pleiotropy of immune cells and CAC
Table S15. Mediated MR estimates of lipids and immune cell phenotypes causally associated with CAD
Abbreviation: Chr: Chromosome; Pos: Position; SE: Standard Error; EAF: Effect Allele Frequency; SNP: Single Nucleotide Polymorphism; nsnp: Number of SNPs; OR: Odds Ratio

## Sheet: TS1
Table S1. Genetic instrumental variables (IVs) for lipidomes
Id.exposure	Chr	Pos	effect_allele	other_allele	beta	SE	EAF	samplesize	P value	SNP	F statistics
GCST90277238	19	19269704	G	A	-0.233998	0.037881	0.0535314	7174	6.89235e-10	rs187429064	38.1576
GCST90277238	19	44908684	C	T	0.141695	0.0214612	0.189202	7174	4.33234e-11	rs429358	43.5914
GCST90277240	1	55039974	T	G	-0.390076	0.0464416	0.0332154	7174	5.35726e-17	rs11591147	70.5479
GCST90277240	2	21041028	A	G	0.109442	0.0183824	0.284591	7174	2.74361e-09	rs1367117	35.4457
GCST90277240	4	72899760	A	G	0.246542	0.0442136	0.0377859	7174	2.54667e-08	rs74915447	31.0935
GCST90277240	4	73424911	T	C	0.223614	0.0408223	0.0451481	7174	4.44675e-08	rs79146711	30.0057
GCST90277240	4	74487710	C	A	0.329844	0.0507206	0.0281159	7174	8.36387e-11	rs138270540	42.291
GCST90277240	11	61803311	C	T	-0.205939	0.0168412	0.407429	7174	4.7722e-34	rs174547	149.531
GCST90277240	19	11079868	T	C	-0.209234	0.028077	0.0946153	7174	1.02215e-13	rs118068660	55.5345
GCST90277240	19	44908822	T	C	-0.407448	0.0369504	0.053066	7174	4.74747e-28	rs7412	121.592
GCST90277240	20	44413724	T	C	-0.221525	0.037154	0.0524109	7174	2.60321e-09	rs1800961	35.5496
GCST90277241	10	100315722	A	G	-0.155845	0.0259739	0.121331	7172	2.06545e-09	rs603424	36.0007
GCST90277241	19	19269704	G	A	-0.217301	0.0378548	0.0535314	7172	9.81615e-09	rs187429064	32.952
GCST90277241	20	44413724	T	C	-0.204194	0.0372477	0.0524109	7172	4.34267e-08	rs1800961	30.0529
GCST90277242	12	53118972	T	A	0.203799	0.0251576	0.126228	7047	6.3685e-16	rs2280696	65.6245
GCST90277242	19	44908684	C	T	0.121765	0.0216407	0.189202	7047	1.90515e-08	rs429358	31.6594
GCST90277243	19	19269704	G	A	-0.210509	0.0379834	0.0535314	7166	3.10021e-08	rs187429064	30.7152
GCST90277244	1	164790578	T	C	0.494641	0.0896755	0.00943105	7157	3.58445e-08	rs144944992	30.4251
GCST90277244	7	44542387	C	T	0.0970678	0.0176788	0.338836	7157	4.13556e-08	rs17725246	30.147
GCST90277244	9	133279427	C	T	-0.15377	0.0207262	0.79789	7157	1.31211e-13	rs635634	55.0432
GCST90277244	11	61796827	T	G	-0.111203	0.0168544	0.435753	7157	4.46858e-11	rs4246215	43.5318
GCST90277244	11	116786845	T	C	-0.10866	0.0196057	0.765351	7157	3.08878e-08	rs3741298	30.7167
GCST90277244	12	53118972	T	A	0.25386	0.024949	0.126228	7157	3.69061e-24	rs2280696	103.534
GCST90277244	16	56953853	T	C	-0.10381	0.0186582	0.275513	7157	2.73262e-08	rs56228609	30.9556
GCST90277244	19	44908684	C	T	0.133624	0.0214843	0.189202	7157	5.2565e-10	rs429358	38.6836
GCST90277245	1	55039974	T	G	-0.298324	0.046602	0.0332154	7174	1.63308e-10	rs11591147	40.9796
GCST90277245	4	72899760	A	G	0.26344	0.0442726	0.0377859	7174	2.79701e-09	rs74915447	35.4073
GCST90277245	4	73947510	C	A	0.338302	0.0529583	0.025305	7174	1.78427e-10	rs182695896	40.8076
GCST90277245	19	11079868	T	C	-0.171924	0.0281541	0.0946153	7174	1.06825e-09	rs118068660	37.2898
GCST90277245	19	44908822	T	C	-0.281493	0.0371564	0.053066	7174	4.00681e-14	rs7412	57.3942
GCST90277245	20	44413724	T	C	-0.21016	0.037228	0.0524109	7174	1.71172e-08	rs1800961	31.8684
GCST90277246	1	55039974	T	G	-0.358123	0.0465818	0.0332154	7174	1.6926e-14	rs11591147	59.106
GCST90277246	2	21100497	G	A	0.103708	0.0187058	0.277564	7174	3.05555e-08	rs17395333	30.7377
GCST90277246	4	73424911	T	C	0.284004	0.040874	0.0451481	7174	4.01592e-12	rs79146711	48.2786
GCST90277246	4	74505174	T	C	0.345953	0.0509182	0.0281155	7174	1.17107e-11	rs116302332	46.1624
GCST90277246	11	61837310	T	A	0.138769	0.0190172	0.259441	7174	3.2532e-13	rs2524299	53.2466
GCST90277246	19	11079868	T	C	-0.193503	0.0281547	0.0946153	7174	6.8142e-12	rs118068660	47.2361
GCST90277246	19	44908822	T	C	-0.464139	0.0369389	0.053066	7174	7.78668e-36	rs7412	157.88
GCST90277246	19	44947071	A	G	-0.122667	0.022352	0.165552	7174	4.20125e-08	rs9304645	30.1178
GCST90277246	20	44413724	T	C	-0.215559	0.0372427	0.0524109	7174	7.42014e-09	rs1800961	33.5004
GCST90277247	2	27508073	C	T	-0.105379	0.0174533	0.650878	7174	1.6383e-09	rs1260326	36.4547
GCST90277247	11	61843278	A	G	-0.183231	0.0169196	0.409877	7174	4.0219e-27	rs174584	117.278
GCST90277247	12	120977112	A	G	0.0933972	0.0170246	0.394936	7174	4.24659e-08	rs2255531	30.0964
GCST90277247	19	19347579	G	A	-0.282368	0.0377678	0.0538013	7174	8.54835e-14	rs182611493	55.8969
GCST90277247	20	44413724	T	C	-0.239553	0.0372191	0.0524109	7174	1.30139e-10	rs1800961	41.4259
GCST90277248	2	43847292	T	C	-0.256295	0.0217247	0.772602	5848	9.13344e-32	rs4245791	139.179
GCST90277248	2	43853185	G	A	-0.211386	0.0319064	0.0998144	5848	3.77284e-11	rs6709904	43.8932
GCST90277248	19	44908684	C	T	0.162093	0.0237247	0.189202	5848	9.1982e-12	rs429358	46.6796
GCST90277249	1	55117537	A	G	-0.244913	0.041657	0.0419602	7171	4.30519e-09	rs530804537	34.5659
GCST90277249	11	61835886	T	A	-0.170476	0.0190212	0.257859	7171	3.9811e-19	rs2727271	80.325
GCST90277249	16	15038105	G	A	-0.22595	0.0178214	0.315252	7171	1.90035e-36	rs1135999	160.746
GCST90277249	16	15773795	G	T	0.11198	0.0183708	0.296257	7171	1.14556e-09	rs56374730	37.1556
GCST90277249	19	19269704	G	A	-0.235892	0.0378639	0.0535314	7171	4.92004e-10	rs187429064	38.8129
GCST90277249	20	44413724	T	C	-0.23874	0.0372471	0.0524109	7171	1.54881e-10	rs1800961	41.0833
GCST90277250	1	55039974	T	G	-0.297311	0.0461889	0.0332154	7174	1.29732e-10	rs11591147	41.433
GCST90277250	4	73947510	C	A	0.295609	0.0524625	0.025305	7174	1.82143e-08	rs182695896	31.7495
GCST90277250	11	61744026	T	C	0.212004	0.0245185	0.133653	7174	6.46183e-18	rs3741252	74.7653
GCST90277250	11	61776027	C	T	-0.64833	0.0151956	0.41439	7174	1e-200	rs174528	1820.36
GCST90277250	11	62059462	G	A	-0.267977	0.0449424	0.03689	7174	2.59497e-09	rs113248417	35.5535
GCST90277250	11	62454004	A	G	0.146345	0.0197048	0.255777	7174	1.2376e-13	rs4382917	55.1584
GCST90277250	11	68794860	T	C	-0.15287	0.0234094	0.155986	7174	7.00528e-11	rs2229738	42.6446
GCST90277250	16	15038105	G	A	-0.101484	0.0177973	0.315252	7174	1.22558e-08	rs1135999	32.5152
GCST90277250	19	19269704	G	A	-0.254328	0.0374576	0.0535314	7174	1.20692e-11	rs187429064	46.1008
GCST90277250	19	44908822	T	C	-0.309996	0.0367905	0.053066	7174	4.288e-17	rs7412	70.9971
GCST90277251	11	61770929	C	G	-0.128976	0.0170551	0.44432	7174	4.44024e-14	rs174527	57.1886
GCST90277251	11	61839211	A	G	-0.4109	0.0163804	0.409733	7174	3.55701e-133	rs174581	629.25
GCST90277251	11	62451557	G	A	0.109709	0.0196714	0.257197	7174	2.52693e-08	rs7936002	31.1038
GCST90277251	11	68908029	T	C	-0.15839	0.028652	0.0979671	7174	3.35151e-08	rs508049	30.5595
GCST90277252	11	61811991	G	A	-0.200968	0.0168825	0.405862	7173	2.2609e-32	rs174554	141.703
GCST90277252	19	44908822	T	C	-0.268679	0.0371984	0.053066	7173	5.6073e-13	rs7412	52.1698
GCST90277253	2	27508073	C	T	-0.0994691	0.0175128	0.650878	7117	1.40033e-08	rs1260326	32.2601
GCST90277253	8	118268727	A	T	0.123282	0.0223476	0.171403	7117	3.57529e-08	rs28505920	30.4325
GCST90277253	14	63768838	T	G	0.147618	0.0252287	0.125459	7117	5.09709e-09	rs7157785	34.2365
GCST90277253	19	19269704	G	A	-0.231992	0.0379485	0.0535314	7117	1.02441e-09	rs187429064	37.3729
GCST90277253	19	19346108	T	C	-0.178451	0.0316157	0.0756567	7117	1.71616e-08	rs58489806	31.859
GCST90277253	20	12982070	G	A	-0.263295	0.0174402	0.66136	7117	1.01838e-50	rs364585	227.92
GCST90277254	14	63772911	G	T	0.215989	0.0286656	0.124065	5287	5.66633e-14	rs12878001	56.7729
GCST90277254	20	12978039	G	A	-0.227656	0.0201893	0.665837	5287	3.65655e-29	rs438568	127.15
GCST90277255	19	19282905	A	G	-0.166109	0.0223854	0.170713	7174	1.29409e-13	rs8100204	55.0626
GCST90277255	20	12982070	G	A	-0.222717	0.0174419	0.66136	7174	6.10811e-37	rs364585	163.049
GCST90277255	20	13126078	C	T	0.148192	0.0233976	0.146373	7174	2.53305e-10	rs2236124	40.115
GCST90277256	2	21002409	T	C	0.102639	0.018599	0.727594	7173	3.53615e-08	rs1042034	30.4541
GCST90277256	10	70843134	C	T	-0.131962	0.0206836	0.205697	7173	1.88198e-10	rs12763964	40.7048
GCST90277256	12	121000508	T	C	-0.0983412	0.0173556	0.359634	7173	1.51403e-08	rs1169306	32.1064
GCST90277256	19	19255823	T	C	-0.199245	0.0343829	0.0623971	7173	7.11969e-09	rs72999033	33.5807
GCST90277256	19	19269704	G	A	-0.287704	0.037735	0.0535314	7173	2.74967e-14	rs187429064	58.1304
GCST90277256	20	12982070	G	A	-0.265158	0.0173572	0.66136	7173	7.11568e-52	rs364585	233.373
GCST90277256	20	13126078	C	T	0.169704	0.0233739	0.146373	7173	4.2613e-13	rs2236124	52.7135
GCST90277256	22	46600357	A	G	-0.141379	0.0214117	0.190342	7173	4.30754e-11	rs5767288	43.5981
GCST90277257	19	11079868	T	C	-0.161378	0.0282534	0.0946153	7166	1.16088e-08	rs118068660	32.6248
GCST90277258	11	116778201	C	G	-0.18604	0.0245538	0.848991	6293	4.04272e-14	rs964184	57.4084
GCST90277259	11	116778201	C	G	-0.224813	0.0247993	0.848991	6075	1.64373e-19	rs964184	82.1796
GCST90277260	2	27508073	C	T	-0.11192	0.0186705	0.650878	6215	2.15261e-09	rs1260326	35.9338
GCST90277260	11	116778201	C	G	-0.163958	0.0246535	0.848991	6215	3.16883e-11	rs964184	44.2291
GCST90277261	1	220805303	T	C	0.130967	0.0238742	0.151717	6884	4.25945e-08	rs17596144	30.093
GCST90277261	2	21002409	T	C	0.10387	0.0190302	0.727594	6884	4.96797e-08	rs1042034	29.7916
GCST90277261	2	27508073	C	T	-0.122667	0.0177922	0.650878	6884	5.87541e-12	rs1260326	47.5331
GCST90277261	7	73597712	A	G	-0.143787	0.025949	0.121986	6884	3.11246e-08	rs35332062	30.7042
GCST90277261	11	116778201	C	G	-0.263829	0.0234323	0.848991	6884	3.74031e-29	rs964184	126.77
GCST90277262	1	230156121	C	T	-0.112348	0.0203979	0.76854	6613	3.76323e-08	rs2352723	30.3361
GCST90277262	2	27508073	C	T	-0.128985	0.0180533	0.650878	6613	9.97682e-13	rs1260326	51.0464
GCST90277262	7	73598455	G	A	-0.172297	0.0265336	0.122045	6613	8.97975e-11	rs79624003	42.1661
GCST90277262	8	19956018	G	A	0.336	0.0582284	0.0226757	6613	8.25719e-09	rs268	33.2973
GCST90277262	11	116778201	C	G	-0.291138	0.0237376	0.848991	6613	3.25964e-34	rs964184	150.426
GCST90277262	19	44892962	T	C	0.117905	0.0208635	0.223336	6613	1.65714e-08	rs157582	31.9367
GCST90277263	11	116778201	C	G	-0.170501	0.0240304	0.848991	6572	1.42754e-12	rs964184	50.3422
GCST90277264	1	39937698	T	G	0.134247	0.0193492	0.249805	7174	4.31609e-12	rs7529794	48.1375
GCST90277264	2	27508073	C	T	-0.0990041	0.0174883	0.650878	7174	1.56e-08	rs1260326	32.0488
GCST90277266	1	39937698	T	G	0.125907	0.0193482	0.249805	7174	8.14869e-11	rs7529794	42.3466
GCST90277267	1	39937698	T	G	0.116545	0.0193401	0.249805	7174	1.76026e-09	rs7529794	36.3136
GCST90277267	2	204687512	T	C	0.198338	0.0349639	0.0671009	7174	1.45917e-08	rs149768482	32.179
GCST90277267	11	61814292	C	T	0.131069	0.0172363	0.382915	7174	3.22182e-14	rs174560	57.8245
GCST90277268	11	61770929	C	G	-0.185753	0.018233	0.44432	6235	3.45277e-24	rs174527	103.79
GCST90277268	11	61801834	G	C	-0.533953	0.0170048	0.407641	6235	1e-200	rs174545	985.968
GCST90277268	11	62059600	T	C	-0.169585	0.0263015	0.137195	6235	1.21876e-10	rs58451960	41.5732
GCST90277268	11	62451557	G	A	0.134077	0.0209445	0.257197	6235	1.64783e-10	rs7936002	40.9797
GCST90277268	11	75744264	G	A	-0.120776	0.0211779	0.232311	6235	1.23015e-08	rs600626	32.5234
GCST90277269	1	39937698	T	G	0.150648	0.0206988	0.249805	6258	3.79261e-13	rs7529794	52.9708
GCST90277269	15	58391167	G	A	-0.101106	0.0179737	0.573441	6258	1.93061e-08	rs1532085	31.6431
GCST90277271	2	27508073	C	T	-0.114725	0.0177626	0.650878	6905	1.12474e-10	rs1260326	41.716
GCST90277271	11	61814292	C	T	0.364648	0.0170903	0.382915	6905	7.02107e-98	rs174560	455.248
GCST90277273	2	27508073	C	T	-0.105277	0.0176154	0.650878	7064	2.39067e-09	rs1260326	35.7176
GCST90277273	18	20932590	C	G	0.546962	0.0795644	0.0113885	7064	6.73834e-12	rs571968630	47.2582
GCST90277274	2	27375230	C	T	-0.114678	0.017513	0.620291	6866	6.23793e-11	rs4665972	42.8785
GCST90277274	11	61803876	G	C	0.184079	0.0175053	0.383631	6866	1.14527e-25	rs174548	110.578
GCST90277274	18	20932590	C	G	0.590789	0.0800521	0.0113885	6866	1.76453e-13	rs571968630	54.4652
GCST90277276	1	62497063	G	A	0.106914	0.0195619	0.737927	6639	4.7809e-08	rs1168036	29.8708
GCST90277276	11	61770929	C	G	0.102202	0.0177758	0.44432	6639	9.3281e-09	rs174527	33.0568
GCST90277276	11	61824890	G	A	0.316974	0.0172546	0.408433	6639	1.45655e-73	rs174566	337.472
GCST90277276	11	116778201	C	G	-0.140695	0.0240766	0.848991	6639	5.34056e-09	rs964184	34.1481
GCST90277276	15	58386313	T	C	0.111867	0.0181425	0.337526	6639	7.41467e-10	rs10468017	38.0198
GCST90277276	16	15051395	T	C	0.110967	0.0189765	0.298983	6639	5.216e-09	rs55727637	34.1944
GCST90277276	16	56960616	T	C	0.142778	0.0192121	0.27829	6639	1.20288e-13	rs17231506	55.2297
GCST90277277	6	32159700	A	C	0.0966721	0.0168476	0.583482	7174	9.95711e-09	rs3134950	32.925
GCST90277277	11	61802358	T	C	-0.148938	0.0169253	0.407364	7174	1.69211e-18	rs174546	77.4352
GCST90277277	15	58386521	C	T	-0.138985	0.0169049	0.612243	7174	2.37432e-16	rs261290	67.5944
GCST90277277	16	56960616	T	C	0.142323	0.0184851	0.27829	7174	1.54316e-14	rs17231506	59.2798
GCST90277277	19	11082239	G	A	-0.158246	0.0286647	0.0921263	7174	3.48866e-08	rs73015021	30.4769
GCST90277278	2	27508073	C	T	-0.108205	0.017465	0.650878	7172	6.12206e-10	rs1260326	38.3846
GCST90277280	11	61855668	T	C	0.146355	0.0169097	0.419025	7154	6.00203e-18	rs174601	74.9106
GCST90277281	2	27508073	C	T	-0.101263	0.0174581	0.650878	7174	6.89242e-09	rs1260326	33.644
GCST90277281	15	58391167	G	A	-0.0977538	0.0168056	0.573441	7174	6.24588e-09	rs1532085	33.8345
GCST90277282	1	62437688	C	T	-0.126689	0.0188232	0.261404	7174	1.82282e-11	rs9436221	45.2992
GCST90277282	11	61770929	C	G	0.107199	0.0170627	0.44432	7174	3.51191e-10	rs174527	39.4717
GCST90277282	11	61832870	C	A	-0.330699	0.0166026	0.590933	7174	5.65768e-86	rs174574	396.747
GCST90277282	11	116778201	C	G	-0.158038	0.0231589	0.848991	7174	9.5573e-12	rs964184	46.568
GCST90277282	15	58391167	G	A	-0.110553	0.0167671	0.573441	7174	4.60681e-11	rs1532085	43.4736
GCST90277282	15	58431476	T	C	0.137688	0.0193079	0.258046	7174	1.091e-12	rs1800588	50.8536
GCST90277282	16	15043593	A	G	0.115988	0.0177321	0.332015	7174	6.51588e-11	rs62039480	42.7864
GCST90277282	16	56960616	T	C	0.143843	0.0184928	0.27829	7174	8.35003e-15	rs17231506	60.5023
GCST90277283	2	27508073	C	T	-0.115375	0.0174451	0.650878	7174	4.01929e-11	rs1260326	43.7398
GCST90277283	11	61853722	A	G	0.111674	0.0175787	0.345645	7174	2.24192e-10	rs174598	40.3581
GCST90277283	16	56956804	A	C	0.10651	0.0185396	0.278171	7174	9.57278e-09	rs247617	33.005
GCST90277284	11	61852357	A	C	-0.11459	0.0172811	0.5815	6882	3.57873e-11	rs174594	43.9694
GCST90277285	2	27508073	C	T	-0.0971522	0.0175127	0.650878	7135	2.99807e-08	rs1260326	30.7751
GCST90277285	11	61851136	G	A	0.261677	0.0167661	0.418474	7135	4.95687e-54	rs174592	243.594
GCST90277285	11	75745010	C	T	-0.10964	0.0198798	0.232378	7135	3.60553e-08	rs10160784	30.4168
GCST90277285	15	58391167	G	A	-0.0938326	0.0168564	0.573441	7135	2.68886e-08	rs1532085	30.9869
GCST90277285	15	58431476	T	C	0.10685	0.0194158	0.258046	7135	3.85363e-08	rs1800588	30.2858
GCST90277285	18	26802732	T	C	0.389035	0.0676723	0.0176631	7135	9.34709e-09	rs62081852	33.0488
GCST90277286	11	61828092	T	C	0.256722	0.0263823	0.113005	7174	3.04743e-22	rs968567	94.6893
GCST90277286	16	15036737	G	A	-0.192345	0.017648	0.334003	7174	1.90425e-27	rs6498540	118.788
GCST90277287	11	61490996	C	T	-0.139019	0.0203918	0.782953	7174	9.96424e-12	rs2943813	46.4769
GCST90277287	11	61744026	T	C	0.210427	0.0245327	0.133653	7174	1.16948e-17	rs3741252	73.5719
GCST90277287	11	61776027	C	T	-0.58723	0.0155441	0.41439	7174	1e-200	rs174528	1427.2
GCST90277287	19	19269704	G	A	-0.226182	0.0376869	0.0535314	7174	2.04418e-09	rs187429064	36.0193
GCST90277288	11	61770929	C	G	-0.101211	0.0170739	0.44432	7173	3.21183e-09	rs174527	35.139
GCST90277288	11	61790354	C	T	-0.372594	0.0165009	0.408673	7173	4.34003e-109	rs102274	509.866
GCST90277289	2	101652331	T	G	-0.116042	0.0198473	0.248766	6874	5.23667e-09	rs61008604	34.1844
GCST90277289	11	61806212	C	T	-0.289752	0.0170948	0.406164	6874	3.66567e-63	rs174551	287.293
GCST90277290	9	136677616	G	C	-0.123138	0.0177246	0.647094	7172	4.04291e-12	rs2236514	48.2649
GCST90277290	11	61770929	C	G	-0.112974	0.0170497	0.44432	7172	3.69031e-11	rs174527	43.906
GCST90277290	11	61781553	A	G	-0.41301	0.0163459	0.408601	7172	5.07521e-135	rs174533	638.416
GCST90277290	11	68908029	T	C	-0.16692	0.0286074	0.0979671	7172	5.61621e-09	rs508049	34.0455
GCST90277290	21	43971391	T	C	-0.246348	0.0419645	0.0391116	7172	4.53838e-09	rs62229686	34.4615
GCST90277291	11	61800281	A	C	-0.126716	0.0172553	0.379757	7170	2.30441e-13	rs174544	53.9284
GCST90277292	2	27508073	C	T	-0.107928	0.0182839	0.650878	6524	3.74622e-09	rs1260326	34.8442
GCST90277293	2	27508073	C	T	-0.110177	0.0174611	0.650878	7166	2.95414e-10	rs1260326	39.8143
GCST90277293	10	100315722	A	G	-0.176374	0.0259753	0.121331	7166	1.20816e-11	rs603424	46.105
GCST90277293	11	61814292	C	T	0.175659	0.017182	0.382915	7166	2.28142e-24	rs174560	104.519
GCST90277293	15	58391167	G	A	-0.0925549	0.0168091	0.573441	7166	3.78957e-08	rs1532085	30.3187
GCST90277293	18	15033501	T	C	0.41533	0.0737284	0.0130791	7166	1.83353e-08	rs146934967	31.7334
GCST90277294	2	27508073	C	T	-0.0984695	0.0174281	0.650878	7165	1.65899e-08	rs1260326	31.923
GCST90277294	10	100315722	A	G	-0.161319	0.0259236	0.121331	7165	5.15029e-10	rs603424	38.724
GCST90277294	11	61770929	C	G	0.118335	0.017049	0.44432	7165	4.22671e-12	rs174527	48.1758
GCST90277294	11	61832870	C	A	-0.365719	0.0164961	0.590933	7165	2.11189e-105	rs174574	491.51
GCST90277294	11	62451557	G	A	-0.115471	0.0196301	0.257197	7165	4.22216e-09	rs7936002	34.602
GCST90277294	15	58391167	G	A	-0.0972163	0.0167684	0.573441	7165	7.02372e-09	rs1532085	33.612
GCST90277294	15	58431476	T	C	0.115653	0.0193118	0.258046	7165	2.21423e-09	rs1800588	35.8648
GCST90277294	16	56953457	C	T	0.113979	0.0185424	0.278673	7165	8.29911e-10	rs56156922	37.7849
GCST90277294	18	20932590	C	G	0.493926	0.0791772	0.0113885	7165	4.66937e-10	rs571968630	38.9156
GCST90277295	11	61770929	C	G	-0.125269	0.0193727	0.44432	5564	1.09308e-10	rs174527	41.8126
GCST90277295	11	61783884	C	T	-0.327652	0.019152	0.409133	5564	5.3348e-64	rs174535	292.683
GCST90277296	15	58387469	A	G	0.112631	0.0170708	0.39282	7073	4.4633e-11	rs7350789	43.532
GCST90277297	11	61824890	G	A	0.258705	0.0167835	0.408433	7170	9.03287e-53	rs174566	237.599
GCST90277297	11	116778201	C	G	-0.154483	0.023164	0.848991	7170	2.76116e-11	rs964184	44.4769
GCST90277297	15	58431476	T	C	0.114618	0.0193524	0.258046	7170	3.31001e-09	rs1800588	35.0781
GCST90277298	11	61744026	T	C	0.206133	0.024645	0.133653	7106	7.19541e-17	rs3741252	69.958
GCST90277298	11	61776027	C	T	-0.534586	0.0159324	0.41439	7106	1e-200	rs174528	1125.83
GCST90277298	11	62053609	T	A	-0.328615	0.0592036	0.0208302	7106	2.94598e-08	rs58983615	30.8091
GCST90277298	11	62060922	A	G	-0.145567	0.0266031	0.114819	7106	4.60313e-08	rs12417747	29.9407
GCST90277298	11	75744328	T	A	-0.113042	0.0199103	0.2323	7106	1.42316e-08	rs600518	32.2347
GCST90277298	19	19269704	G	A	-0.23955	0.0380352	0.0535314	7106	3.18358e-10	rs187429064	39.6662
GCST90277299	1	94975736	T	C	-0.102314	0.0175877	0.332583	7173	6.23023e-09	rs2797620	33.8417
GCST90277299	1	230188618	C	T	-0.127516	0.0215863	0.179796	7173	3.63397e-09	rs612577	34.8958
GCST90277300	1	95228712	G	A	0.199693	0.0277522	0.901971	7174	6.83725e-13	rs6678964	51.7763
GCST90277300	11	61852357	A	C	-0.247196	0.0167074	0.5815	7174	8.1305e-49	rs174594	218.91
GCST90277300	11	116778201	C	G	-0.128344	0.0231464	0.848991	7174	3.04319e-08	rs964184	30.7457
GCST90277300	15	58431476	T	C	0.135263	0.0192838	0.258046	7174	2.51773e-12	rs1800588	49.2009
GCST90277300	16	56960616	T	C	0.107352	0.0184986	0.27829	7174	6.776e-09	rs17231506	33.6777
GCST90277301	12	92131416	T	C	0.26912	0.0490847	0.0334803	6692	4.3302e-08	rs73215839	30.0607
GCST90277302	11	61803311	C	T	0.282264	0.0185855	0.407429	5778	4.049e-51	rs174547	230.655
GCST90277303	1	94975736	T	C	-0.116496	0.017535	0.332583	7169	3.27209e-11	rs2797620	44.1378
GCST90277303	11	61779596	A	G	0.236081	0.0265216	0.112286	7169	6.86743e-19	rs7943728	79.236
GCST90277303	16	15036737	G	A	-0.199133	0.0176083	0.334003	7169	2.08511e-29	rs6498540	127.894
GCST90277304	1	94975736	T	C	-0.101178	0.0173831	0.332583	7174	6.10889e-09	rs2797620	33.878
GCST90277304	11	61481911	A	C	-0.162646	0.0213064	0.803119	7174	2.57011e-14	rs3019200	58.2729
GCST90277304	11	61594967	G	A	-0.249044	0.0447471	0.036937	7174	2.70555e-08	rs79136768	30.9758
GCST90277304	11	61744026	T	C	0.242617	0.0244942	0.133653	7174	5.54128e-23	rs3741252	98.1106
GCST90277304	11	61776027	C	T	-0.666205	0.0151015	0.41439	7174	1e-200	rs174528	1946.15
GCST90277304	11	62454004	A	G	0.148945	0.0197143	0.255777	7174	4.68349e-14	rs4382917	57.0807
GCST90277304	16	1939264	T	G	0.255782	0.044991	0.035936	7174	1.35423e-08	rs147549994	32.3213
GCST90277305	11	61770929	C	G	-0.115568	0.0171521	0.44432	7121	1.7294e-11	rs174527	45.3984
GCST90277305	11	61790331	C	T	-0.419506	0.0164553	0.410377	7121	3.30087e-137	rs102275	649.927
GCST90277305	11	62451557	G	A	0.110547	0.019742	0.257197	7121	2.22148e-08	rs7936002	31.3553
GCST90277306	2	27508073	C	T	-0.101199	0.0179027	0.650878	6805	1.6421e-08	rs1260326	31.9533
GCST90277306	11	61770929	C	G	-0.100292	0.017517	0.44432	6805	1.07461e-08	rs174527	32.7803
GCST90277306	11	61790331	C	T	-0.285172	0.0171351	0.410377	6805	5.38047e-61	rs102275	276.975
GCST90277306	12	120978819	G	C	0.107706	0.0171666	0.470007	6805	3.72785e-10	rs1169289	39.3651
GCST90277307	6	42963486	A	G	0.102216	0.0172817	0.393394	7004	3.47552e-09	rs4987173	34.9836
GCST90277307	11	61779120	G	A	-0.167131	0.017116	0.414119	7004	2.20818e-22	rs174530	95.3475
GCST90277308	1	62633352	C	T	-0.112327	0.0188425	0.262366	7174	2.6115e-09	rs10889352	35.5379
GCST90277308	11	61832870	C	A	-0.201919	0.0168937	0.590933	7174	1.27747e-32	rs174574	142.858
GCST90277308	15	58391167	G	A	-0.109594	0.0168054	0.573441	7174	7.42457e-11	rs1532085	42.5281
GCST90277308	16	56960616	T	C	0.10933	0.0185618	0.27829	7174	4.03599e-09	rs17231506	34.6927
GCST90277309	1	62633352	C	T	-0.126365	0.0187579	0.262366	7174	1.74986e-11	rs10889352	45.3822
GCST90277309	11	61832870	C	A	-0.380135	0.0164306	0.590933	7174	2.79245e-114	rs174574	535.265
GCST90277309	15	58379566	T	G	-0.105723	0.0170015	0.611241	7174	5.31167e-10	rs1601935	38.6691
GCST90277309	15	58431227	G	A	0.12469	0.0191496	0.266329	7174	7.938e-11	rs1077835	42.3979
GCST90277309	16	56960616	T	C	0.119523	0.0184798	0.27829	7174	1.05741e-10	rs17231506	41.832
GCST90277311	11	61839170	G	A	0.431366	0.0178977	0.409729	5852	1.49061e-122	rs174580	580.895
GCST90277311	11	62060922	A	G	0.18995	0.0289599	0.114819	5852	5.83153e-11	rs12417747	43.0214
GCST90277311	11	75734293	G	A	-0.130437	0.022171	0.226939	5852	4.24246e-09	rs656095	34.6123
GCST90277312	11	61788567	C	A	0.223567	0.0264076	0.113173	7171	3.03518e-17	rs61896141	71.6733
GCST90277312	16	15036737	G	A	-0.154636	0.0177082	0.334003	7171	3.05661e-18	rs6498540	76.2557
GCST90277312	19	19210016	G	C	-0.246729	0.0386414	0.0521856	7171	1.81806e-10	rs150057262	40.7694
GCST90277313	11	61490996	C	T	-0.129638	0.0204126	0.782953	7173	2.26383e-10	rs2943813	40.3337
GCST90277313	11	61744026	T	C	0.186126	0.024573	0.133653	7173	4.05063e-14	rs3741252	57.3717
GCST90277313	11	61776027	C	T	-0.499162	0.0159787	0.41439	7173	1e-200	rs174528	975.888
GCST90277313	11	75745089	T	C	-0.113887	0.0198453	0.232379	7173	9.95537e-09	rs531117	32.9331
GCST90277313	18	52743009	C	T	-0.489187	0.0890169	0.00935496	7173	4.02686e-08	rs147797702	30.1999
GCST90277313	19	19269704	G	A	-0.276291	0.0377293	0.0535314	7173	2.67948e-13	rs187429064	53.6261
GCST90277313	19	19277691	T	A	-0.190759	0.0343838	0.0624678	7173	2.99632e-08	rs8107974	30.7796
GCST90277314	11	61832870	C	A	-0.22178	0.0168521	0.590933	7174	4.16328e-39	rs174574	173.196
GCST90277314	15	58379566	T	G	-0.0940479	0.0170735	0.611241	7174	3.74541e-08	rs1601935	30.3426
GCST90277314	15	58431227	G	A	0.114534	0.019222	0.266329	7174	2.6626e-09	rs1077835	35.5035
GCST90277315	11	61854084	C	G	0.323477	0.0187296	0.419198	5521	3.92202e-65	rs174599	298.284
GCST90277316	11	61803876	G	C	0.209516	0.0178269	0.383631	6615	1.3987e-31	rs174548	138.128
GCST90277317	11	61790354	C	T	-0.174355	0.0170799	0.408673	7049	2.66156e-24	rs102274	104.207
GCST90277317	15	58431280	C	T	0.122699	0.0193968	0.266328	7049	2.67047e-10	rs1077834	40.0149
GCST90277317	15	89110533	G	A	-0.0968274	0.0173549	0.398271	7049	2.5017e-08	rs1033155	31.1281
GCST90277317	19	19282905	A	G	-0.14136	0.0226785	0.170713	7049	4.82433e-10	rs8100204	38.853
GCST90277319	4	133202073	A	G	-0.161837	0.0291284	0.123593	5658	2.88396e-08	rs62311841	30.869
GCST90277319	16	56960616	T	C	0.132635	0.0207858	0.27829	5658	1.898e-10	rs17231506	40.7177
GCST90277320	15	58391167	G	A	-0.0983176	0.0171088	0.573441	6956	9.47436e-09	rs1532085	33.0235
GCST90277320	15	58431476	T	C	0.119301	0.0196319	0.258046	6956	1.28838e-09	rs1800588	36.9287
GCST90277320	16	56960616	T	C	0.129371	0.0187832	0.27829	6956	6.16204e-12	rs17231506	47.4389
GCST90277321	11	61832870	C	A	-0.181467	0.0169538	0.590933	7158	1.54699e-26	rs174574	114.567
GCST90277321	16	56960616	T	C	0.121663	0.0185687	0.27829	7158	6.06208e-11	rs17231506	42.9293
GCST90277322	11	61828092	T	C	0.270612	0.0270549	0.113005	6709	2.16744e-23	rs968567	100.047
GCST90277322	16	15036737	G	A	-0.153834	0.0183297	0.334003	6709	5.7293e-17	rs6498540	70.4359
GCST90277322	19	44908822	T	C	0.22452	0.0382406	0.053066	6709	4.52273e-09	rs7412	34.4715
GCST90277323	2	123584690	A	G	0.0946652	0.0170657	0.41602	7174	3.00419e-08	rs6709442	30.7704
GCST90277323	11	61770929	C	G	-0.12509	0.0170424	0.44432	7174	2.3779e-13	rs174527	53.8746
GCST90277323	11	61826344	T	C	-0.381503	0.0164608	0.40512	7174	1.15769e-114	rs174568	537.148
GCST90277323	11	62406721	G	A	0.115568	0.0211593	0.803552	7174	4.86556e-08	rs3017103	29.8313
GCST90277324	11	61803876	G	C	-0.168015	0.0188857	0.383631	5988	7.57357e-19	rs174548	79.1462
GCST90277325	14	67509105	C	A	-0.182775	0.0183165	0.467505	5868	2.91461e-23	rs1077989	99.5746
GCST90277327	1	230167766	T	C	0.118791	0.0189419	0.74194	7154	3.78183e-10	rs6672758	39.3296
GCST90277327	11	116778201	C	G	0.15339	0.0231926	0.848991	7154	4.01162e-11	rs964184	43.7417
GCST90277327	15	58391167	G	A	-0.0951275	0.0168164	0.573441	7154	1.60014e-08	rs1532085	31.9997
GCST90277328	15	58391167	G	A	-0.115334	0.016874	0.573441	7096	8.87894e-12	rs1532085	46.7174
GCST90277328	16	56960616	T	C	0.12842	0.0185964	0.27829	7096	5.42067e-12	rs17231506	47.6878
GCST90277329	11	61788567	C	A	0.220095	0.0269345	0.113173	6770	3.60966e-16	rs61896141	66.7733
GCST90277329	14	67509105	C	A	-0.121264	0.0171531	0.467505	6770	1.70352e-12	rs1077989	49.978
GCST90277329	16	15036737	G	A	-0.147159	0.0182552	0.334003	6770	8.84606e-16	rs6498540	64.9831
GCST90277330	11	61770929	C	G	-0.121091	0.0185864	0.44432	6025	7.84331e-11	rs174527	42.4456
GCST90277330	11	61783884	C	T	-0.403554	0.0179417	0.409133	6025	1.17882e-107	rs174535	505.913
GCST90277330	14	67509105	C	A	-0.191986	0.0180501	0.467505	6025	3.43365e-26	rs1077989	113.131
GCST90277330	15	58388755	C	T	-0.0999295	0.0182774	0.576127	6025	4.74645e-08	rs2043085	29.8922
GCST90277331	15	58391167	G	A	-0.174443	0.0173479	0.573441	6672	1.25711e-23	rs1532085	101.114
GCST90277331	15	58438299	T	C	-0.190542	0.0201767	0.758419	6672	4.88622e-21	rs588136	89.1828
GCST90277333	16	56956804	A	C	0.119812	0.0189404	0.278171	6880	2.68668e-10	rs247617	40.015
GCST90277335	10	100315722	A	G	-0.181346	0.029146	0.121331	5959	5.20632e-10	rs603424	38.7131
GCST90277336	11	61744026	T	C	0.150025	0.0249794	0.133653	6956	1.9946e-09	rs3741252	36.0714
GCST90277336	11	61784455	C	A	-0.308417	0.016945	0.408477	6956	2.28136e-72	rs174536	331.279
GCST90277337	15	58382109	A	G	0.0966459	0.0170892	0.410983	6956	1.61459e-08	rs2043082	31.9833
GCST90277337	15	58431476	T	C	0.122505	0.0196276	0.258046	6956	4.58373e-10	rs1800588	38.9559
GCST90277337	16	56960616	T	C	0.13479	0.0187758	0.27829	6956	7.73745e-13	rs17231506	51.5369
GCST90277338	11	61806212	C	T	0.229198	0.0173934	0.406164	6718	3.595e-39	rs174551	173.641
GCST90277339	11	61803876	G	C	0.258993	0.0174089	0.383631	6836	2.67686e-49	rs174548	221.326
GCST90277339	16	15036737	G	A	-0.109283	0.0181787	0.334003	6836	1.9285e-09	rs6498540	36.1393
GCST90277340	11	61784455	C	A	-0.283584	0.0167406	0.408477	7173	3.73782e-63	rs174536	286.96
GCST90277340	12	124844767	C	T	-0.0940054	0.0168394	0.453524	7173	2.45262e-08	rs11057853	31.1639
GCST90277340	15	58431476	T	C	0.107292	0.0193596	0.258046	7173	3.09297e-08	rs1800588	30.7144
GCST90277340	16	56954132	T	C	0.120675	0.0184592	0.282691	7173	6.67941e-11	rs173539	42.7375
GCST90277341	11	61824890	G	A	0.14782	0.0170059	0.408433	7158	4.32918e-18	rs174566	75.5557
GCST90277341	16	56954132	T	C	0.109399	0.0185038	0.282691	7158	3.5323e-09	rs173539	34.9546
GCST90277342	11	61820833	G	A	0.146557	0.0175288	0.409161	6677	7.47417e-17	rs174564	69.9051
GCST90277343	11	61832870	C	A	-0.155504	0.0169734	0.590933	7153	6.5468e-20	rs174574	83.9355
GCST90277343	16	56960616	T	C	0.117104	0.0185591	0.27829	7153	2.95697e-10	rs17231506	39.8134
GCST90277344	11	61785208	T	G	-0.175871	0.0184319	0.407753	6127	1.97128e-21	rs174537	91.0434
GCST90277344	14	67491655	C	A	-0.103279	0.0180563	0.455123	6127	1.11502e-08	rs1980615	32.7165
GCST90277345	2	27508073	C	T	-0.116253	0.0199252	0.650878	5462	5.6968e-09	rs1260326	34.0411
GCST90277345	11	61820833	G	A	0.307764	0.0189481	0.409161	5462	5.5786e-58	rs174564	263.818
GCST90277345	11	116943088	T	C	-0.146248	0.0252561	0.828651	5462	7.4007e-09	rs510988	33.5311
GCST90277345	15	58388755	C	T	-0.26274	0.0187979	0.576127	5462	1.18331e-43	rs2043085	195.359
GCST90277345	15	58431280	C	T	0.316338	0.0211585	0.266328	5462	1.42225e-49	rs1077834	223.529
GCST90277345	15	59032191	G	A	0.225455	0.0284816	0.124967	5462	2.94757e-15	rs34278620	62.6601
GCST90277346	15	57616988	C	T	0.0995935	0.0174549	0.439219	6666	1.20293e-08	rs1690333	32.5557
GCST90277346	15	58007401	A	G	0.160988	0.0290463	0.103938	6666	3.10374e-08	rs61999891	30.7189
GCST90277346	15	58388755	C	T	-0.371658	0.0168512	0.576127	6666	3.61517e-104	rs2043085	486.436
GCST90277346	15	58431476	T	C	0.393098	0.0194047	0.258046	6666	1.26098e-88	rs1800588	410.382
GCST90277346	15	59032191	G	A	0.213468	0.0261977	0.124967	6666	4.391e-16	rs34278620	66.3956
GCST90277347	2	27508073	C	T	-0.121988	0.0173997	0.650878	7128	2.57284e-12	rs1260326	49.1531
GCST90277347	11	61770929	C	G	0.101831	0.017101	0.44432	7128	2.72712e-09	rs174527	35.4582
GCST90277347	11	61825533	G	A	0.343079	0.0165611	0.409153	7128	1.25122e-92	rs174567	429.151
GCST90277347	11	62205328	A	G	-0.213456	0.0344698	0.0617708	7128	6.25223e-10	rs117900629	38.3477
GCST90277347	11	116778201	C	G	-0.154485	0.0231622	0.848991	7128	2.74918e-11	rs964184	44.4849
GCST90277347	15	58244328	C	T	0.351669	0.0535669	0.0266297	7128	5.55693e-11	rs138283783	43.0998
GCST90277347	15	58386313	T	C	0.297746	0.0172007	0.337526	7128	9.03016e-66	rs10468017	299.64
GCST90277347	15	58433640	G	A	0.254709	0.0179728	0.313941	7128	5.55897e-45	rs633695	200.843
GCST90277347	15	58506762	A	G	0.630354	0.0703718	0.0158097	7128	4.16202e-19	rs117376818	80.2365
GCST90277347	15	58607410	C	T	0.354711	0.0453423	0.0350264	7128	5.88352e-15	rs73424597	61.1987
GCST90277347	16	15056648	A	C	-0.112552	0.0185966	0.274439	7128	1.49519e-09	rs12928099	36.6302
GCST90277348	11	61785208	T	G	-0.188337	0.0169014	0.407753	7164	1.32847e-28	rs174537	124.173
GCST90277348	11	116834852	T	G	-0.149466	0.024488	0.863134	7164	1.08946e-09	rs10750098	37.2545
GCST90277348	15	58337150	G	A	-0.195767	0.0246575	0.13063	7164	2.34132e-15	rs28395406	63.0349
GCST90277348	15	58386313	T	C	0.354025	0.0170678	0.337526	7164	7.59268e-93	rs10468017	430.242
GCST90277348	15	58433640	G	A	0.28811	0.0179007	0.313941	7164	2.75443e-57	rs633695	259.046
GCST90277348	15	58506762	A	G	0.66443	0.0700951	0.0158097	7164	3.43257e-21	rs117376818	89.851
GCST90277348	15	58584587	T	C	0.34207	0.0454759	0.0345123	7164	6.04276e-14	rs6494025	56.5806
GCST90277348	15	59414071	T	C	0.133225	0.0236629	0.149673	7164	1.86757e-08	rs4272979	31.6983
GCST90277349	11	61803876	G	C	0.189661	0.0173235	0.383631	7045	1.12186e-27	rs174548	119.863
GCST90277349	11	116888939	A	G	0.135821	0.0222793	0.174444	7045	1.13998e-09	rs17174502	37.1647
GCST90277349	15	57610766	A	C	0.0962074	0.0170855	0.438771	7045	1.86253e-08	rs12909585	31.7075
GCST90277349	15	58391167	G	A	-0.2065	0.0168461	0.573441	7045	3.28583e-34	rs1532085	150.259
GCST90277349	15	58431740	A	G	0.259359	0.0191611	0.266647	7045	3.10938e-41	rs2070895	183.215
GCST90277349	15	58545523	A	G	0.135483	0.0216788	0.190884	7045	4.33839e-10	rs11633043	39.057
GCST90277349	15	59137959	A	G	0.195003	0.0340134	0.0647371	7045	1.02601e-08	rs76569455	32.8687
GCST90277350	11	61779120	G	A	0.148929	0.0192838	0.414119	5430	1.33171e-14	rs174530	59.6449
GCST90277351	11	61856709	C	T	0.209931	0.0168953	0.580289	7169	4.33573e-35	rs97384	154.391
GCST90277351	19	55226813	A	G	-0.179098	0.0235917	0.149208	7169	3.55551e-14	rs3826884	57.6319
GCST90277353	11	61803311	C	T	0.194339	0.0172562	0.407429	6870	3.60449e-29	rs174547	126.832
GCST90277354	11	61784455	C	A	-0.251165	0.016818	0.408477	7172	1.08689e-49	rs174536	223.033
GCST90277354	19	44987378	C	T	-0.0952732	0.0170428	0.594995	7172	2.34901e-08	rs204468	31.2507
GCST90277356	11	61835765	T	C	0.176894	0.0201904	0.2576	6337	2.42956e-18	rs2727270	76.7602
GCST90277357	11	61813163	T	C	-0.182631	0.0172126	0.3796	7154	4.15969e-26	rs174556	112.579
GCST90277357	19	44983921	T	C	-0.0954751	0.0171301	0.598366	7154	2.58442e-08	rs204474	31.0642
GCST90277358	11	61813163	T	C	0.0997193	0.0173	0.3796	7157	8.51397e-09	rs174556	33.2251
GCST90277358	19	54173068	C	T	-0.116552	0.0170871	0.592842	7157	9.73882e-12	rs641738	46.5268
GCST90277359	1	62591465	C	T	-0.113473	0.0191401	0.262098	6998	3.1957e-09	rs1748199	35.1477
GCST90277359	11	61803910	A	G	0.164055	0.017408	0.382044	6998	5.74908e-21	rs174549	88.814
GCST90277359	19	54173068	C	T	-0.242422	0.0170676	0.592842	6998	3.64125e-45	rs641738	201.743
GCST90277360	2	27508073	C	T	-0.109504	0.0199134	0.650878	5519	3.98532e-08	rs1260326	30.2391
GCST90277360	3	142941864	A	G	-0.110791	0.0199029	0.364111	5519	2.71653e-08	rs9653945	30.9868
GCST90277360	11	61785208	T	G	-0.136401	0.0194347	0.407753	5519	2.50772e-12	rs174537	49.2583
GCST90277361	1	62633352	C	T	-0.159957	0.0188116	0.262366	7162	2.22038e-17	rs10889352	72.3028
GCST90277361	3	142936448	G	A	0.1603	0.0174368	0.631798	7162	4.88475e-20	rs12638256	84.5149
GCST90277361	11	61813163	T	C	0.135058	0.0172686	0.3796	7162	5.97575e-15	rs174556	61.1683
GCST90277361	11	116778201	C	G	-0.195386	0.0231395	0.848991	7162	3.67138e-17	rs964184	71.2983
GCST90277361	18	49656294	G	A	0.146252	0.019725	0.756927	7162	1.35928e-13	rs1540037	54.9756
GCST90277361	19	54173068	C	T	-0.22493	0.0169221	0.592842	7162	7.56271e-40	rs641738	176.68
GCST90277362	1	62591465	C	T	-0.187301	0.0187142	0.262098	7170	1.99199e-23	rs1748199	100.17
GCST90277362	11	61824890	G	A	0.29178	0.0166784	0.408433	7170	3.89961e-67	rs174566	306.057
GCST90277362	11	116778201	C	G	-0.238735	0.0230417	0.848991	7170	5.5856e-25	rs964184	107.35
GCST90277362	12	120982457	G	A	-0.109721	0.0168223	0.576548	7170	7.38032e-11	rs7979473	42.5411
GCST90277362	18	49579658	T	C	0.641732	0.115532	0.0049109	7170	2.88033e-08	rs149615216	30.8534
GCST90277362	18	49656294	G	A	0.154677	0.0196571	0.756927	7170	4.08557e-15	rs1540037	61.9174
GCST90277362	19	54173495	C	T	-0.368933	0.0165032	0.594967	7170	4.8208e-107	rs8736	499.757
GCST90277363	1	62662654	G	A	0.151178	0.0193594	0.737655	6784	6.6559e-15	rs1168104	60.9808
GCST90277363	11	61822009	G	A	0.34925	0.0172557	0.383508	6784	1.70162e-88	rs28456	409.645
GCST90277363	11	116778201	C	G	-0.161961	0.0237795	0.848991	6784	1.05131e-11	rs964184	46.389
GCST90277363	16	15036737	G	A	-0.125793	0.0182025	0.334003	6784	5.24491e-12	rs6498540	47.7585
GCST90277363	19	54173495	C	T	0.222428	0.0173782	0.594967	6784	4.35001e-37	rs8736	163.821
GCST90277364	1	62662654	G	A	0.193608	0.0187047	0.737655	7174	6.3009e-25	rs1168104	107.138
GCST90277364	2	27508073	C	T	-0.096388	0.0173855	0.650878	7174	3.056e-08	rs1260326	30.7377
GCST90277364	11	61781553	A	G	-0.249094	0.0167668	0.408601	7174	3.39942e-49	rs174533	220.712
GCST90277364	11	116778201	C	G	-0.267072	0.0229789	0.848991	7174	5.9732e-31	rs964184	135.082
GCST90277364	18	49628409	C	T	0.18819	0.0265038	0.114435	7174	1.35901e-12	rs56339947	50.417
GCST90277364	19	11220266	G	A	-0.23075	0.039296	0.0469459	7174	4.48452e-09	rs17699030	34.4815
GCST90277364	19	54173495	C	T	0.275272	0.0167478	0.594967	7174	1.2565e-59	rs8736	270.152
GCST90277365	1	62633352	C	T	-0.154372	0.0188064	0.262366	7164	2.62625e-16	rs10889352	67.3792
GCST90277365	11	61826344	T	C	0.156754	0.0169763	0.40512	7164	3.37219e-20	rs174568	85.2611
GCST90277365	11	116778201	C	G	-0.166287	0.023159	0.848991	7164	7.64614e-13	rs964184	51.5557
GCST90277365	18	49656294	G	A	0.164745	0.0197139	0.756927	7164	7.65849e-17	rs1540037	69.836
GCST90277365	19	54142105	A	G	-0.121793	0.0168952	0.592939	7164	6.21097e-13	rs36634	51.9658
GCST90277366	1	62633352	C	T	-0.124248	0.0198986	0.262366	6489	4.52589e-10	rs10889352	38.9883
GCST90277366	11	61826344	T	C	0.161102	0.0177525	0.40512	6489	1.47356e-19	rs174568	82.3536
GCST90277366	19	54173495	C	T	-0.13125	0.017889	0.594967	6489	2.44781e-13	rs8736	53.8303
GCST90277367	11	116786845	T	C	-0.126819	0.0215717	0.765351	5882	4.34849e-09	rs3741298	34.5621
GCST90277367	16	73859072	G	A	-0.28677	0.0498468	0.0344767	5882	9.18718e-09	rs117210444	33.0973
GCST90277368	14	63768838	T	G	0.513407	0.0244241	0.125459	7174	3.08413e-95	rs7157785	441.862
GCST90277368	17	5384095	A	G	-0.174827	0.0311838	0.0745924	7174	2.14118e-08	rs3026120	31.4311
GCST90277368	20	12982070	G	A	-0.10997	0.0175637	0.66136	7174	4.03174e-10	rs364585	39.2027
GCST90277369	14	63769473	C	T	-0.327398	0.0271446	0.125239	6207	3.94017e-33	rs12880341	145.474
GCST90277369	17	3769209	A	T	-0.559929	0.100609	0.0088197	6207	2.72226e-08	rs55985238	30.9736
GCST90277369	17	4764677	A	C	-0.689318	0.0622805	0.0257881	6207	3.31053e-28	rs75679663	122.5
GCST90277369	17	5384095	A	G	-0.207247	0.0341995	0.0745924	6207	1.43923e-09	rs3026120	36.7229
GCST90277370	1	55039974	T	G	-0.418933	0.0464311	0.0332154	7174	2.31711e-19	rs11591147	81.4088
GCST90277370	4	72899760	A	G	0.288202	0.0442012	0.0377859	7174	7.49753e-11	rs74915447	42.5134
GCST90277370	4	73124451	T	C	0.282143	0.044815	0.0380971	7174	3.23989e-10	rs114483871	39.6362
GCST90277370	4	74505174	T	C	0.37653	0.050726	0.0281155	7174	1.27703e-13	rs116302332	55.0983
GCST90277370	15	58387469	A	G	0.110435	0.0168937	0.39282	7174	6.71347e-11	rs7350789	42.7331
GCST90277370	17	4764677	A	C	-0.304284	0.0536888	0.0257881	7174	1.50287e-08	rs75679663	32.1211
GCST90277370	19	11079868	T	C	-0.243968	0.028047	0.0946153	7174	4.09571e-18	rs118068660	75.6646
GCST90277371	4	74505174	T	C	0.29779	0.0507941	0.0281155	7174	4.74081e-09	rs116302332	34.3711
GCST90277371	10	70837164	A	G	-0.217065	0.0382651	0.0497976	7174	1.45911e-08	rs113127305	32.1791
GCST90277371	11	61815236	C	T	-0.169628	0.0171712	0.381331	7174	7.2617e-23	rs174561	97.5874
GCST90277371	15	58391167	G	A	-0.109151	0.0167444	0.573441	7174	7.5731e-11	rs1532085	42.4929
GCST90277371	19	11078596	C	T	-0.186339	0.0281237	0.0942878	7174	3.69773e-11	rs113722226	43.8998
GCST90277372	1	55039974	T	G	-0.258634	0.0466015	0.0332154	7174	2.95893e-08	rs11591147	30.8015
GCST90277372	4	72876701	A	G	0.281744	0.0479581	0.0316399	7174	4.41313e-09	rs112585713	34.5132
GCST90277372	4	73424911	T	C	0.234351	0.0408695	0.0451481	7174	1.01855e-08	rs79146711	32.8802
GCST90277372	4	73947510	C	A	0.339186	0.0529464	0.025305	7174	1.58361e-10	rs182695896	41.0396
GCST90277372	17	4764677	A	C	-0.325472	0.0537008	0.0257881	7174	1.42114e-09	rs75679663	36.7338
GCST90277372	19	8209156	C	G	0.19526	0.0170042	0.398749	7174	2.93958e-30	rs2336171	131.86
GCST90277372	19	8236164	T	C	0.145275	0.019045	0.720882	7174	2.68847e-14	rs7248003	58.1862
GCST90277372	19	8607097	C	T	-0.107941	0.0193018	0.261292	7174	2.32436e-08	rs12462619	31.2736
GCST90277372	20	12982070	G	A	-0.109248	0.0175897	0.66136	7174	5.55191e-10	rs364585	38.5754
GCST90277373	4	73947510	C	A	0.30329	0.0530431	0.025305	7173	1.12191e-08	rs182695896	32.6933
GCST90277373	11	61800281	A	C	-0.178175	0.0171876	0.379757	7173	5.30012e-25	rs174544	107.464
GCST90277373	12	120985856	G	A	0.100806	0.0168639	0.57866	7173	2.37014e-09	rs9738226	35.732
GCST90277373	19	8222034	C	T	0.180906	0.0177097	0.675239	7173	2.47575e-24	rs7253584	104.348
GCST90277374	1	55039974	T	G	-0.300649	0.0464953	0.0332154	7174	1.07123e-10	rs11591147	41.812
GCST90277374	4	72803111	A	G	0.303813	0.0536336	0.0255539	7174	1.52525e-08	rs77645768	32.0877
GCST90277374	4	73124451	T	C	0.268435	0.0448087	0.0380971	7174	2.1851e-09	rs114483871	35.8884
GCST90277374	4	73947510	C	A	0.370559	0.0528311	0.025305	7174	2.5258e-12	rs182695896	49.1966
GCST90277374	14	63768838	T	G	0.369888	0.0247661	0.125459	7174	1.10556e-49	rs7157785	223.062
GCST90277374	17	4764677	A	C	-0.474424	0.0534846	0.0257881	7174	9.05784e-19	rs75679663	78.6821
GCST90277374	17	5065669	T	C	-0.243402	0.0339483	0.0619915	7174	8.24772e-13	rs117643293	51.4058
GCST90277374	19	8206837	A	G	0.216755	0.0168928	0.39865	7174	2.80788e-37	rs7258249	164.64
GCST90277374	19	8236164	T	C	0.109401	0.0190585	0.720882	7174	9.83536e-09	rs7248003	32.9507
GCST90277374	20	12982070	G	A	-0.164463	0.0175023	0.66136	7174	7.38561e-21	rs364585	88.297
GCST90277375	4	73947510	C	A	0.325778	0.0530383	0.025305	7150	8.5666e-10	rs182695896	37.728
GCST90277375	11	61813163	T	C	-0.144338	0.0172281	0.3796	7150	6.46442e-17	rs174556	70.1918
GCST90277375	12	121000508	T	C	-0.120665	0.0173769	0.359634	7150	4.14139e-12	rs1169306	48.219
GCST90277375	19	8209156	C	G	0.261083	0.0169033	0.398749	7150	5.69804e-53	rs2336171	238.569
GCST90277375	19	8236164	T	C	0.151735	0.0190774	0.720882	7150	2.08763e-15	rs7248003	63.2606
GCST90277375	19	8607097	C	T	-0.130653	0.0193125	0.261292	7150	1.43586e-11	rs12462619	45.768
GCST90277376	1	55039974	T	G	-0.331697	0.0464806	0.0332154	7174	1.05208e-12	rs11591147	50.926
GCST90277376	4	72375030	A	G	0.334368	0.0508023	0.0296183	7174	4.96605e-11	rs80101718	43.3194
GCST90277376	4	72803111	A	G	0.319735	0.053608	0.0255539	7174	2.56441e-09	rs77645768	35.5731
GCST90277376	4	73947510	C	A	0.376534	0.05282	0.025305	7174	1.11157e-12	rs182695896	50.8173
GCST90277376	17	4498679	A	G	-0.137269	0.0194035	0.252665	7174	1.6378e-12	rs76790474	50.0478
GCST90277376	17	4764677	A	C	-0.774235	0.0530154	0.0257881	7174	1.26118e-47	rs75679663	213.276
GCST90277376	17	4779345	T	C	-0.56209	0.0874219	0.00906118	7174	1.3583e-10	rs192913735	41.3401
GCST90277376	17	5065669	T	C	-0.325047	0.0338607	0.0619915	7174	1.0811e-21	rs117643293	92.1511
GCST90277377	1	55039974	T	G	-0.259172	0.0465815	0.0332154	7174	2.73412e-08	rs11591147	30.9563
GCST90277377	4	72803111	A	G	0.303984	0.0536861	0.0255539	7174	1.54642e-08	rs77645768	32.061
GCST90277377	4	73947510	C	A	0.352797	0.0529004	0.025305	7174	2.76678e-11	rs182695896	44.4766
GCST90277377	11	61815236	C	T	-0.121148	0.0172128	0.381331	7174	2.13187e-12	rs174561	49.537
GCST90277377	14	63768838	T	G	0.33712	0.0248505	0.125459	7174	2.09811e-41	rs7157785	184.034
GCST90277377	17	5384095	A	G	-0.188487	0.0312036	0.0745924	7174	1.60931e-09	rs3026120	36.4883
GCST90277377	20	12982070	G	A	-0.121828	0.0175611	0.66136	7174	4.33067e-12	rs364585	48.1272
GCST90277378	1	55039974	T	G	-0.361828	0.0465102	0.0332154	7174	8.28824e-15	rs11591147	60.5213
GCST90277378	4	72876701	A	G	0.28818	0.0478951	0.0316399	7174	1.86238e-09	rs112585713	36.2031
GCST90277378	4	73124451	T	C	0.279372	0.0448086	0.0380971	7174	4.77544e-10	rs114483871	38.8725
GCST90277378	4	73947510	C	A	0.38203	0.0528466	0.025305	7174	5.36035e-13	rs182695896	52.259
GCST90277378	7	73612048	T	C	0.132228	0.0238536	0.140658	7174	3.06991e-08	rs17145750	30.7283
GCST90277378	17	4764677	A	C	-0.537754	0.0534103	0.0257881	7174	1.09146e-23	rs75679663	101.372
GCST90277378	17	5464230	C	T	-0.218616	0.0345225	0.0595841	7174	2.55526e-10	rs146331166	40.1014
GCST90277378	19	11079868	T	C	-0.21909	0.0280703	0.0946153	7174	6.76993e-15	rs118068660	60.9188
GCST90277378	19	44908822	T	C	-0.210972	0.0371845	0.053066	7174	1.45065e-08	rs7412	32.1904
GCST90277380	2	27508073	C	T	-0.113769	0.0200026	0.650878	5448	1.35183e-08	rs1260326	32.3501
GCST90277382	2	27508073	C	T	-0.118511	0.0176221	0.650878	7019	1.88871e-11	rs1260326	45.2274
GCST90277382	11	116778201	C	G	-0.129412	0.0234392	0.848991	7019	3.48401e-08	rs964184	30.4834
GCST90277383	2	27508073	C	T	-0.137885	0.0175462	0.650878	7071	4.45849e-15	rs1260326	61.7544
GCST90277383	11	116778201	C	G	-0.142859	0.0233275	0.848991	7071	9.60007e-10	rs964184	37.5041
GCST90277384	2	27508073	C	T	-0.14156	0.0177822	0.650878	6855	1.98235e-15	rs1260326	63.3739
GCST90277384	11	116778201	C	G	-0.162636	0.0236517	0.848991	6855	6.6749e-12	rs964184	47.2834
GCST90277386	2	27508073	C	T	-0.120386	0.0189435	0.650878	6076	2.23246e-10	rs1260326	40.3861
GCST90277386	11	116778201	C	G	-0.154662	0.0248953	0.848991	6076	5.54957e-10	rs964184	38.5951
GCST90277387	2	27508073	C	T	-0.109326	0.0174765	0.650878	7143	4.1827e-10	rs1260326	39.1325
GCST90277387	6	32168770	G	T	0.0997619	0.0169227	0.584134	7143	3.91103e-09	rs1061808	34.7528
GCST90277387	11	116778201	C	G	-0.161909	0.0231823	0.848991	7143	3.11867e-12	rs964184	48.7786
GCST90277388	2	27508073	C	T	-0.139121	0.0174067	0.650878	7172	1.5274e-15	rs1260326	63.8782
GCST90277388	11	116778201	C	G	-0.183837	0.023117	0.848991	7172	2.10449e-15	rs964184	63.2416
GCST90277389	2	27508073	C	T	-0.159151	0.0173975	0.650878	7161	7.41052e-20	rs1260326	83.6845
GCST90277389	11	116778201	C	G	-0.212747	0.02309	0.848991	7161	4.04928e-20	rs964184	84.8944
GCST90277389	19	19269704	G	A	-0.235431	0.0378421	0.0535314	7161	5.19562e-10	rs187429064	38.7059
GCST90277390	2	27508073	C	T	-0.168895	0.0173839	0.650878	7166	3.52607e-22	rs1260326	94.3929
GCST90277390	11	116778201	C	G	-0.202799	0.0230975	0.848991	7166	2.01062e-18	rs964184	77.0906
GCST90277390	19	19269704	G	A	-0.246624	0.0378364	0.0535314	7166	7.58721e-11	rs187429064	42.4865
GCST90277391	2	27508073	C	T	-0.156758	0.0197844	0.650878	5491	2.7732e-15	rs1260326	62.7789
GCST90277391	11	116778201	C	G	-0.184094	0.025834	0.848991	5491	1.16277e-12	rs964184	50.7804
GCST90277391	19	19269704	G	A	-0.268615	0.0444572	0.0535314	5491	1.6184e-09	rs187429064	36.507
GCST90277393	2	27508073	C	T	-0.127915	0.017439	0.650878	7149	2.45547e-13	rs1260326	53.8022
GCST90277393	11	116778201	C	G	-0.212239	0.0231231	0.848991	7149	5.5964e-20	rs964184	84.2477
GCST90277394	2	21002409	T	C	0.107098	0.0186743	0.727594	7119	1.01247e-08	rs1042034	32.8908
GCST90277394	2	27508073	C	T	-0.13791	0.0174639	0.650878	7119	3.27832e-15	rs1260326	62.3604
GCST90277394	7	73597712	A	G	-0.150726	0.0254703	0.121986	7119	3.41151e-09	rs35332062	35.0194
GCST90277394	8	19967156	T	C	-0.105751	0.0189806	0.261072	7119	2.61547e-08	rs15285	31.042
GCST90277394	11	116778201	C	G	-0.249339	0.0230918	0.848991	7119	5.67191e-27	rs964184	116.591
GCST90277394	19	19269704	G	A	-0.225594	0.038043	0.0535314	7119	3.16572e-09	rs187429064	35.1646
GCST90277395	2	27508073	C	T	-0.134885	0.020271	0.650878	5237	3.13384e-11	rs1260326	44.2769
GCST90277395	11	116778201	C	G	-0.240257	0.0262015	0.848991	5237	6.65484e-20	rs964184	84.0814
GCST90277396	2	27508073	C	T	-0.121972	0.0174249	0.650878	7168	2.78913e-12	rs1260326	48.9982
GCST90277396	7	73597712	A	G	-0.140787	0.0253953	0.121986	7168	3.06085e-08	rs35332062	30.734
GCST90277396	8	19967156	T	C	-0.106116	0.0189299	0.261072	7168	2.14783e-08	rs15285	31.4243
GCST90277396	11	116778201	C	G	-0.248032	0.0230353	0.848991	7168	7.82786e-27	rs964184	115.939
GCST90277397	1	230156121	C	T	-0.113908	0.0195531	0.76854	7173	5.92759e-09	rs2352723	33.9373
GCST90277397	2	21002409	T	C	0.109622	0.0185953	0.727594	7173	3.90044e-09	rs1042034	34.7527
GCST90277397	2	27508073	C	T	-0.1368	0.0173892	0.650878	7173	4.15512e-15	rs1260326	61.8889
GCST90277397	7	73597712	A	G	-0.159821	0.0253607	0.121986	7173	3.10985e-10	rs35332062	39.7141
GCST90277397	8	19970337	A	C	-0.129273	0.0184745	0.278826	7173	2.83835e-12	rs10105606	48.9633
GCST90277397	11	116778201	C	G	-0.298768	0.0229343	0.848991	7173	2.31128e-38	rs964184	169.706
GCST90277398	1	230167404	T	C	-0.116701	0.0199235	0.77689	7174	4.89702e-09	rs10779836	34.3098
GCST90277398	2	21002409	T	C	0.105937	0.0186017	0.727594	7174	1.27909e-08	rs1042034	32.4332
GCST90277398	2	27508073	C	T	-0.138643	0.0173914	0.650878	7174	1.80048e-15	rs1260326	63.5516
GCST90277398	7	73598455	G	A	-0.141228	0.0253734	0.122045	7174	2.69795e-08	rs79624003	30.9802
GCST90277398	8	19970337	A	C	-0.125	0.0184781	0.278826	7174	1.43779e-11	rs10105606	45.762
GCST90277398	11	116778201	C	G	-0.284469	0.0229562	0.848991	7174	6.52661e-35	rs964184	153.557
GCST90277398	19	19269704	G	A	-0.206396	0.0377875	0.0535314	7174	4.85911e-08	rs187429064	29.8336
GCST90277399	2	27508073	C	T	-0.153998	0.0173861	0.650878	7172	1.01416e-18	rs1260326	78.4559
GCST90277399	8	19970337	A	C	-0.11177	0.0184925	0.278826	7172	1.57555e-09	rs10105606	36.5308
GCST90277399	11	116778201	C	G	-0.25138	0.0230296	0.848991	7172	1.5894e-27	rs964184	119.149
GCST90277399	19	19269704	G	A	-0.241485	0.0377919	0.0535314	7172	1.76091e-10	rs187429064	40.8303
GCST90277400	2	27508073	C	T	-0.132332	0.0182059	0.650878	6554	4.04321e-13	rs1260326	52.833
GCST90277400	11	61790354	C	T	-0.132421	0.0177592	0.408673	6554	1.00143e-13	rs102274	55.599
GCST90277400	11	116778201	C	G	-0.203377	0.0240826	0.848991	6554	3.69579e-17	rs964184	71.3176
GCST90277400	19	19347579	G	A	-0.275409	0.03997	0.0538013	6554	6.07768e-12	rs182611493	47.4775
GCST90277401	2	27508073	C	T	-0.118757	0.0176248	0.650878	6996	1.72842e-11	rs1260326	45.4015
GCST90277401	11	116778201	C	G	-0.23275	0.0232957	0.848991	6996	2.37964e-23	rs964184	99.8224
GCST90277402	1	220806736	A	C	0.124297	0.0216296	0.18474	7113	9.46542e-09	rs34621709	33.0236
GCST90277402	2	27508073	C	T	-0.137329	0.0174712	0.650878	7113	4.3731e-15	rs1260326	61.7844
GCST90277402	7	73597712	A	G	-0.147817	0.0255395	0.121986	7113	7.42677e-09	rs35332062	33.4984
GCST90277402	8	19967156	T	C	-0.111495	0.0190025	0.261072	7113	4.62474e-09	rs15285	34.4262
GCST90277402	11	61814292	C	T	0.104036	0.017314	0.382915	7113	1.95756e-09	rs174560	36.1054
GCST90277402	11	116778201	C	G	-0.282676	0.0230351	0.848991	7113	2.83144e-34	rs964184	150.591
GCST90277403	2	27508073	C	T	-0.135867	0.0182638	0.650878	6479	1.14037e-13	rs1260326	55.3408
GCST90277403	8	19970337	A	C	-0.111559	0.0195926	0.278826	6479	1.29356e-08	rs10105606	32.4209
GCST90277403	8	59088496	C	T	0.126045	0.0222721	0.190649	6479	1.58208e-08	rs7846649	32.0279
GCST90277403	11	116778201	C	G	-0.274267	0.0239848	0.848991	6479	5.38619e-30	rs964184	130.76
GCST90277404	1	220800221	T	C	-0.117209	0.0182472	0.693358	7162	1.41679e-10	rs2642442	41.26
GCST90277404	8	19970337	A	C	-0.113372	0.0185179	0.278826	7162	9.68965e-10	rs10105606	37.4825
GCST90277404	11	61814292	C	T	0.133389	0.0172332	0.382915	7162	1.12578e-14	rs174560	59.9112
GCST90277404	11	116778201	C	G	-0.285852	0.0229895	0.848991	7162	3.91056e-35	rs964184	154.605
GCST90277405	1	220800221	T	C	-0.12007	0.0182274	0.693358	7165	4.78751e-11	rs2642442	43.393
GCST90277405	2	21002409	T	C	0.102084	0.0186281	0.727594	7165	4.37675e-08	rs1042034	30.0316
GCST90277405	2	27508073	C	T	-0.104794	0.0174374	0.650878	7165	1.94511e-09	rs1260326	36.1168
GCST90277405	8	19970337	A	C	-0.123972	0.0184983	0.278826	7165	2.2103e-11	rs10105606	44.9142
GCST90277405	11	61858798	G	C	0.0982863	0.017409	0.371513	7165	1.70601e-08	rs174604	31.8741
GCST90277405	11	116778201	C	G	-0.300507	0.02294	0.848991	7165	9.12114e-39	rs964184	171.602
GCST90277406	1	220805303	T	C	0.13011	0.0234147	0.151717	7146	2.84378e-08	rs17596144	30.8776
GCST90277406	2	27508073	C	T	-0.121773	0.0174496	0.650878	7146	3.24304e-12	rs1260326	48.7002
GCST90277406	8	19970337	A	C	-0.115785	0.0185403	0.278826	7146	4.47217e-10	rs10105606	39.0006
GCST90277406	11	116778201	C	G	-0.267635	0.0230041	0.848991	7146	5.21734e-31	rs964184	135.355
GCST90277407	2	27508073	C	T	-0.112094	0.0175579	0.650878	7066	1.83006e-10	rs1260326	40.7586
GCST90277407	11	61811991	G	A	-0.0983213	0.0171242	0.405862	7066	9.75404e-09	rs174554	32.9666
GCST90277407	11	116778201	C	G	-0.218451	0.0232033	0.848991	7066	6.27225e-21	rs964184	88.6357
GCST90277408	2	27508073	C	T	-0.102768	0.0178383	0.650878	6828	8.71709e-09	rs1260326	33.1901
GCST90277408	11	61843278	A	G	-0.126039	0.0174167	0.409877	6828	5.0926e-13	rs174584	52.3695
GCST90277408	11	116778201	C	G	-0.174362	0.0236102	0.848991	6828	1.7012e-13	rs964184	54.5386
GCST90277408	19	19347579	G	A	-0.226929	0.0387729	0.0538013	6828	5.05122e-09	rs182611493	34.255
GCST90277409	1	220805303	T	C	0.161914	0.0250548	0.151717	6172	1.10827e-10	rs17596144	41.7625
GCST90277409	11	61814292	C	T	0.169992	0.0184354	0.382915	6172	3.9501e-20	rs174560	85.026
GCST90277409	11	116778201	C	G	-0.237574	0.0244849	0.848991	6172	4.19419e-22	rs964184	94.1458
GCST90277409	19	44908822	T	C	0.219564	0.0399077	0.053066	6172	3.90648e-08	rs7412	30.2698
GCST90277410	1	220806736	A	C	0.147757	0.0237857	0.18474	5820	5.58155e-10	rs34621709	38.5891
GCST90277410	11	61851136	G	A	0.135582	0.0187148	0.418474	5820	4.88821e-13	rs174592	52.4848
GCST90277410	11	116778201	C	G	-0.241533	0.0253327	0.848991	5820	2.14102e-21	rs964184	90.9055
GCST90277411	8	20005513	T	C	-0.13322	0.0212071	0.28049	5490	3.59743e-10	rs1441764	39.4617
GCST90277411	11	61856709	C	T	0.153666	0.0194623	0.580289	5490	3.44949e-15	rs97384	62.3401
GCST90277411	11	116778201	C	G	-0.210098	0.0257895	0.848991	5490	4.57899e-16	rs964184	66.3679
GCST90277411	22	43928847	G	C	0.145068	0.0226557	0.223876	5490	1.64535e-10	rs738409	41.0004
GCST90277412	2	27508073	C	T	-0.117623	0.0174272	0.650878	7151	1.59895e-11	rs1260326	45.5543
GCST90277412	8	19970337	A	C	-0.130099	0.0184959	0.278826	7151	2.19001e-12	rs10105606	49.4763
GCST90277412	11	61781553	A	G	-0.232626	0.0168483	0.408601	7151	8.16669e-43	rs174533	190.636
GCST90277412	11	116778201	C	G	-0.241125	0.0230593	0.848991	7151	2.0703e-25	rs964184	109.343
GCST90277412	19	19269704	G	A	-0.29671	0.0378622	0.0535314	7151	5.28121e-15	rs187429064	61.4119
GCST90277412	19	44912383	A	G	0.193761	0.0310538	0.0774371	7151	4.63703e-10	rs445925	38.9317
GCST90277412	22	43928847	G	C	0.178158	0.0199771	0.223876	7151	5.90229e-19	rs738409	79.5327
GCST90277413	2	27508073	C	T	-0.0986077	0.017493	0.650878	7148	1.79457e-08	rs1260326	31.7755
GCST90277413	8	19967357	A	G	-0.125596	0.0191807	0.252552	7148	6.22026e-11	rs3916027	42.8768
GCST90277413	11	61811991	G	A	-0.161329	0.0169773	0.405862	7148	2.72269e-21	rs174554	90.3
GCST90277413	11	116778201	C	G	-0.21606	0.0231287	0.848991	7148	1.24227e-20	rs964184	87.2662
GCST90277413	19	19347579	G	A	-0.271402	0.0378675	0.0538013	7148	8.41535e-13	rs182611493	51.368
GCST90277414	8	19998749	G	T	-0.111259	0.019165	0.270879	6800	6.70434e-09	rs2165558	33.7018
GCST90277414	11	61779120	G	A	-0.140703	0.0174593	0.414119	6800	9.00814e-16	rs174530	64.9461
GCST90277414	11	68794860	T	C	-0.136513	0.0240752	0.155986	6800	1.48215e-08	rs2229738	32.152
GCST90277414	11	116778201	C	G	-0.193524	0.0237798	0.848991	6800	4.72978e-16	rs964184	66.2298
GCST90277414	19	19347579	G	A	-0.258669	0.0393302	0.0538013	6800	5.15326e-11	rs182611493	43.255
GCST90277415	2	27508073	C	T	-0.119307	0.020014	0.650878	5403	2.65937e-09	rs1260326	35.5356
GCST90277415	8	19967156	T	C	-0.123238	0.0219238	0.261072	5403	1.98902e-08	rs15285	31.5979
GCST90277415	11	61790331	C	T	-0.159446	0.0196487	0.410377	5403	5.95425e-16	rs102275	65.8506
GCST90277415	11	116778201	C	G	-0.210452	0.026272	0.848991	5403	1.38406e-15	rs964184	64.1682
GCST90277415	19	44912383	A	G	0.220749	0.0354449	0.0774371	5403	5.07593e-10	rs445925	38.7873
GCST90277415	22	43932163	C	T	0.114462	0.019659	0.39119	5403	6.12587e-09	rs1883350	33.9
GCST90277416	11	116778201	C	G	-0.171438	0.0244087	0.848991	6384	2.38118e-12	rs964184	49.3316
GCST90277416	19	19347579	G	A	-0.243531	0.0407474	0.0538013	6384	2.39728e-09	rs182611493	35.7198

## Sheet: TS2
Table S2. IVW/Wald ratio estimates between lipidomes and coronary artery disease (CAD)
ID.exposure	Trait.exposure	Method	nsnp	beta	Standard error	P value	OR
GCST90277238	Sterol ester (27:1/14:0) levels	Wald ratio	1	0.110932	0.132316	0.401813	1.11732
GCST90277240	Sterol ester (27:1/16:0) levels	Inverse variance weighted	5	0.0180433	0.0187791	0.336643	1.01821
GCST90277241	Sterol ester (27:1/16:1) levels	Inverse variance weighted	3	-0.110009	0.0833227	0.186741	0.895826
GCST90277242	Sterol ester (27:1/17:0) levels	Wald ratio	1	-0.00848678	0.0384429	0.825277	0.991549
GCST90277243	Sterol ester (27:1/17:1) levels	Wald ratio	1	0.12331	0.14708	0.401813	1.13123
GCST90277244	Sterol ester (27:1/18:0) levels	Inverse variance weighted	4	0.031896	0.040403	0.429852	1.03241
GCST90277245	Sterol ester (27:1/18:1) levels	Inverse variance weighted	3	0.0122117	0.0426531	0.774647	1.01229
GCST90277246	Sterol ester (27:1/18:2) levels	Inverse variance weighted	5	0.0694025	0.037093	0.0613393	1.07187
GCST90277247	Sterol ester (27:1/18:3) levels	Inverse variance weighted	4	0.0464884	0.0272953	0.0885366	1.04759
GCST90277248	Sterol ester (27:1/20:2) levels	Wald ratio	1	0.105673	0.036581	0.003868	1.11146
GCST90277249	Sterol ester (27:1/20:3) levels	Inverse variance weighted	6	-0.0252022	0.0331596	0.44724	0.975113
GCST90277250	Sterol ester (27:1/20:4) levels	Inverse variance weighted	7	0.00731429	0.00759546	0.335556	1.00734
GCST90277251	Sterol ester (27:1/20:5) levels	Inverse variance weighted	3	0.00527058	0.0111769	0.63724	1.00528
GCST90277252	Sterol ester (27:1/22:6) levels	Wald ratio	1	0.021644	0.0228568	0.343669	1.02188
GCST90277253	Ceramide (d40:1) levels	Inverse variance weighted	6	-0.0112524	0.0304293	0.71154	0.988811
GCST90277254	Ceramide (d40:2) levels	Inverse variance weighted	2	-0.0490151	0.0222677	0.027724	0.952167
GCST90277255	Ceramide (d42:1) levels	Inverse variance weighted	3	-0.0407917	0.0258389	0.114407	0.960029
GCST90277256	Ceramide (d42:2) levels	Inverse variance weighted	7	-0.0204463	0.0294703	0.487811	0.979761
GCST90277260	Diacylglycerol (16:1_18:1) levels	Wald ratio	1	0.124947	0.0400442	0.00180719	1.13309
GCST90277261	Diacylglycerol (18:1_18:1) levels	Inverse variance weighted	4	0.016289	0.0493794	0.741495	1.01642
GCST90277262	Diacylglycerol (18:1_18:2) levels	Inverse variance weighted	3	0.0965796	0.0459631	0.0356197	1.1014
GCST90277264	Phosphatidylcholine (16:0_0:0) levels	Inverse variance weighted	2	0.0454218	0.0920601	0.621735	1.04647
GCST90277266	Phosphatidylcholine (18:1_0:0) levels	Wald ratio	1	-0.0458709	0.0463704	0.322552	0.955165
GCST90277267	Phosphatidylcholine (18:2_0:0) levels	Inverse variance weighted	3	-0.0373344	0.0281437	0.184653	0.963354
GCST90277268	Phosphatidylcholine (20:4_0:0) levels	Inverse variance weighted	3	-0.00689881	0.0385997	0.858152	0.993125
GCST90277269	Phosphatidylethanolamine (18:0_0:0) levels	Inverse variance weighted	2	0.0173209	0.0629189	0.783094	1.01747
GCST90277271	Phosphatidylethanolamine (18:2_0:0) levels	Inverse variance weighted	2	0.0036761	0.0388025	0.924522	1.00368
GCST90277273	Phosphatidylcholine (14:0_18:1) levels	Inverse variance weighted	2	0.103718	0.0350019	0.00304458	1.10929
GCST90277274	Phosphatidylcholine (14:0_18:2) levels	Inverse variance weighted	3	0.0255464	0.0398296	0.521268	1.02588
GCST90277276	Phosphatidylcholine (15:0_18:2) levels	Inverse variance weighted	4	0.000430504	0.0160751	0.978635	1.00043
GCST90277277	Phosphatidylcholine (16:0_16:0) levels	Inverse variance weighted	2	0.0409783	0.0223957	0.0672897	1.04183
GCST90277278	Phosphatidylcholine (16:0_16:1) levels	Wald ratio	1	0.129236	0.0414191	0.00180719	1.13796
GCST90277280	Phosphatidylcholine (16:0_18:0) levels	Wald ratio	1	-0.0213073	0.0315401	0.499318	0.978918
GCST90277281	Phosphatidylcholine (16:0_18:1) levels	Inverse variance weighted	2	0.115337	0.0316617	0.000269696	1.12225
GCST90277282	Phosphatidylcholine (16:0_18:2) levels	Inverse variance weighted	4	0.00401016	0.0153645	0.794091	1.00402
GCST90277283	Phosphatidylcholine (16:0_18:3) levels	Inverse variance weighted	2	0.0356138	0.0933418	0.702801	1.03626
GCST90277284	Phosphatidylcholine (16:0_20:1) levels	Wald ratio	1	-0.0314313	0.0401726	0.433975	0.969057
GCST90277285	Phosphatidylcholine (16:0_20:2) levels	Inverse variance weighted	5	0.0121039	0.0333236	0.716439	1.01218
GCST90277286	Phosphatidylcholine (16:0_20:3) levels	Inverse variance weighted	2	-0.0498816	0.0179757	0.00552107	0.951342
GCST90277287	Phosphatidylcholine (16:0_20:4) levels	Inverse variance weighted	4	0.00686915	0.0123732	0.578782	1.00689
GCST90277288	Phosphatidylcholine (16:0_20:5) levels	Wald ratio	1	0.0128126	0.0123111	0.297998	1.01289
GCST90277289	Phosphatidylcholine (16:0_22:4) levels	Inverse variance weighted	2	-0.0092165	0.0578112	0.873335	0.990826
GCST90277290	Phosphatidylcholine (16:0_22:5) levels	Inverse variance weighted	3	0.00618756	0.0177626	0.727579	1.00621
GCST90277291	Phosphatidylcholine (16:0_22:6) levels	Wald ratio	1	0.027979	0.0370802	0.450517	1.02837
GCST90277292	Phosphatidylcholine (16:1_18:0) levels	Wald ratio	1	0.129568	0.0415254	0.00180719	1.13834
GCST90277293	Phosphatidylcholine (16:1_18:1) levels	Inverse variance weighted	5	-0.0113638	0.050662	0.822519	0.988701
GCST90277294	Phosphatidylcholine (16:1_18:2) levels	Inverse variance weighted	6	-0.00446356	0.0291764	0.87841	0.995546
GCST90277296	Phosphatidylcholine (17:0_18:1) levels	Wald ratio	1	0.0751272	0.0400654	0.0607772	1.07802
GCST90277297	Phosphatidylcholine (17:0_18:2) levels	Wald ratio	1	-0.0161068	0.0176804	0.362296	0.984022
GCST90277298	Phosphatidylcholine (17:0_20:4) levels	Inverse variance weighted	6	0.00917397	0.0109253	0.401079	1.00922
GCST90277299	Phosphatidylcholine (18:0_18:1) levels	Inverse variance weighted	2	-0.0712541	0.123159	0.562889	0.931225
GCST90277300	Phosphatidylcholine (18:0_18:2) levels	Inverse variance weighted	2	-0.00645493	0.0200092	0.747	0.993566
GCST90277301	Phosphatidylcholine (18:0_18:3) levels	Wald ratio	1	-0.126358	0.0434996	0.00367466	0.881299
GCST90277302	Phosphatidylcholine (18:0_20:2) levels	Wald ratio	1	-0.0156428	0.0162525	0.335804	0.984479
GCST90277303	Phosphatidylcholine (18:0_20:3) levels	Inverse variance weighted	3	-0.0358521	0.0207246	0.0836422	0.964783
GCST90277304	Phosphatidylcholine (18:0_20:4) levels	Inverse variance weighted	6	0.00738034	0.00942457	0.433571	1.00741
GCST90277305	Phosphatidylcholine (18:0_20:5) levels	Inverse variance weighted	2	0.0100766	0.0106416	0.343684	1.01013
GCST90277306	Phosphatidylcholine (18:0_22:5) levels	Inverse variance weighted	2	0.0291521	0.0393339	0.458606	1.02958
GCST90277307	Phosphatidylcholine (18:0_22:6) levels	Inverse variance weighted	2	-0.013008	0.090674	0.885927	0.987076
GCST90277308	Phosphatidylcholine (18:1_18:1) levels	Inverse variance weighted	3	0.0101018	0.026341	0.701348	1.01015
GCST90277309	Phosphatidylcholine (18:1_18:2) levels	Inverse variance weighted	3	-0.00163995	0.0114562	0.886173	0.998361
GCST90277311	Phosphatidylcholine (18:1_20:2) levels	Inverse variance weighted	3	-0.0185146	0.0254631	0.467154	0.981656
GCST90277312	Phosphatidylcholine (18:1_20:3) levels	Inverse variance weighted	3	-0.0534567	0.0209608	0.0107627	0.947947
GCST90277313	Phosphatidylcholine (18:1_20:4) levels	Inverse variance weighted	7	0.0111422	0.0173834	0.521543	1.0112
GCST90277314	Phosphatidylcholine (18:2_18:2) levels	Inverse variance weighted	2	-0.00186334	0.0267961	0.944562	0.998138
GCST90277315	Phosphatidylcholine (18:2_20:1) levels	Wald ratio	1	-0.00996415	0.0142647	0.484852	0.990085
GCST90277316	Phosphatidylcholine (18:2_20:3) levels	Wald ratio	1	-0.0163814	0.0222879	0.462345	0.983752
GCST90277317	Phosphatidylcholine (18:2_20:4) levels	Inverse variance weighted	3	0.00583347	0.0368618	0.874258	1.00585
GCST90277319	Phosphatidylcholine (O-16:0_16:1) levels	Wald ratio	1	-0.077382	0.0385277	0.0445924	0.925536
GCST90277320	Phosphatidylcholine (O-16:0_18:1) levels	Wald ratio	1	0.090956	0.045053	0.0435013	1.09522
GCST90277321	Phosphatidylcholine (O-16:0_18:2) levels	Wald ratio	1	-0.0158571	0.0251588	0.528512	0.984268
GCST90277322	Phosphatidylcholine (O-16:0_20:3) levels	Inverse variance weighted	2	-0.0550889	0.0195115	0.00475174	0.946401
GCST90277323	Phosphatidylcholine (O-16:0_20:4) levels	Inverse variance weighted	2	0.00921283	0.011664	0.429614	1.00926
GCST90277324	Phosphatidylcholine (O-16:0_22:5) levels	Wald ratio	1	0.0204277	0.0277931	0.462345	1.02064
GCST90277325	Phosphatidylcholine (O-16:1_16:0) levels	Wald ratio	1	0.0213084	0.0239237	0.3731	1.02154
GCST90277327	Phosphatidylcholine (O-16:1_18:1) levels	Inverse variance weighted	2	-0.0621559	0.147772	0.674031	0.939736
GCST90277328	Phosphatidylcholine (O-16:1_18:2) levels	Wald ratio	1	0.0775363	0.0384059	0.0435013	1.08062
GCST90277329	Phosphatidylcholine (O-16:1_20:3) levels	Inverse variance weighted	3	-0.0348246	0.0289739	0.22939	0.965775
GCST90277330	Phosphatidylcholine (O-16:1_20:4) levels	Inverse variance weighted	2	0.0334114	0.0256066	0.191962	1.03398
GCST90277331	Phosphatidylcholine (O-16:2_18:0) levels	Wald ratio	1	0.0512636	0.0253923	0.0435013	1.0526
GCST90277335	Phosphatidylcholine (O-18:0_16:1) levels	Wald ratio	1	-0.161104	0.0345941	3.21e-06	0.851203
GCST90277336	Phosphatidylcholine (O-18:0_20:4) levels	Inverse variance weighted	2	0.00914613	0.0233196	0.694904	1.00919
GCST90277337	Phosphatidylcholine (O-18:1_16:0) levels	Wald ratio	1	0.0873436	0.0468334	0.0621836	1.09127
GCST90277338	Phosphatidylcholine (O-18:1_18:2) levels	Wald ratio	1	-0.0172694	0.0223918	0.440566	0.982879
GCST90277339	Phosphatidylcholine (O-18:1_20:3) levels	Inverse variance weighted	2	-0.0223075	0.0213016	0.294997	0.977939
GCST90277340	Phosphatidylcholine (O-18:1_20:4) levels	Inverse variance weighted	2	-0.012899	0.0742871	0.86215	0.987184
GCST90277341	Phosphatidylcholine (O-18:2_16:0) levels	Inverse variance weighted	2	-0.0910882	0.086652	0.293169	0.912937
GCST90277342	Phosphatidylcholine (O-18:2_18:1) levels	Wald ratio	1	-0.0274338	0.0313333	0.381276	0.972939
GCST90277343	Phosphatidylcholine (O-18:2_18:2) levels	Wald ratio	1	-0.0185046	0.0293593	0.528512	0.981666
GCST90277344	Phosphatidylcholine (O-18:2_20:4) levels	Inverse variance weighted	2	0.0212953	0.0227462	0.349165	1.02152
GCST90277345	Phosphatidylethanolamine (16:0_18:2) levels	Inverse variance weighted	5	0.0199904	0.0208617	0.337945	1.02019
GCST90277346	Phosphatidylethanolamine (16:0_20:4) levels	Inverse variance weighted	4	0.0166724	0.0108121	0.123071	1.01681
GCST90277347	Phosphatidylethanolamine (18:0_18:2) levels	Inverse variance weighted	9	0.0282808	0.0155716	0.0693423	1.02868
GCST90277348	Phosphatidylethanolamine (18:0_20:4) levels	Inverse variance weighted	8	0.0388607	0.0102496	0.000149766	1.03963
GCST90277349	Phosphatidylethanolamine (18:1_18:1) levels	Inverse variance weighted	6	0.0209452	0.0171172	0.221091	1.02117
GCST90277350	Phosphatidylethanolamine (O-16:1_18:2) levels	Wald ratio	1	-0.0465655	0.0305742	0.127751	0.954502
GCST90277351	Phosphatidylethanolamine (O-16:1_20:4) levels	Inverse variance weighted	2	0.0120335	0.0186695	0.519214	1.01211
GCST90277353	Phosphatidylethanolamine (O-18:1_18:2) levels	Wald ratio	1	-0.0227201	0.0236056	0.335804	0.977536
GCST90277354	Phosphatidylethanolamine (O-18:1_20:4) levels	Inverse variance weighted	2	0.00843149	0.0315008	0.788961	1.00847
GCST90277356	Phosphatidylethanolamine (O-18:2_18:2) levels	Wald ratio	1	0.046212	0.0340815	0.175123	1.0473
GCST90277357	Phosphatidylethanolamine (O-18:2_20:4) levels	Inverse variance weighted	2	-0.00613567	0.0463325	0.894647	0.993883
GCST90277358	Phosphatidylinositol (16:0_18:1) levels	Wald ratio	1	-0.0356009	0.0482478	0.46059	0.965025
GCST90277359	Phosphatidylinositol (16:0_18:2) levels	Inverse variance weighted	2	-0.0152044	0.0235493	0.518512	0.984911
GCST90277360	Phosphatidylinositol (16:0_20:4) levels	Inverse variance weighted	3	0.072455	0.0286947	0.0115689	1.07514
GCST90277361	Phosphatidylinositol (18:0_18:1) levels	Inverse variance weighted	4	-0.0386498	0.0209565	0.0651407	0.962088
GCST90277362	Phosphatidylinositol (18:0_18:2) levels	Inverse variance weighted	4	-0.0296067	0.0243164	0.223389	0.970827
GCST90277363	Phosphatidylinositol (18:0_20:3) levels	Inverse variance weighted	3	-0.0133812	0.0119481	0.262739	0.986708
GCST90277364	Phosphatidylinositol (18:0_20:4) levels	Inverse variance weighted	5	0.0223827	0.0181054	0.21637	1.02264
GCST90277365	Phosphatidylinositol (18:1_18:1) levels	Inverse variance weighted	4	-0.0244656	0.017027	0.150754	0.975831
GCST90277366	Phosphatidylinositol (18:1_18:2) levels	Inverse variance weighted	2	-0.0101181	0.0230037	0.660048	0.989933
GCST90277367	Phosphatidylinositol (18:1_20:4) levels	Wald ratio	1	-0.0592635	0.0683467	0.385886	0.942458
GCST90277368	Sphingomyelin (d32:1) levels	Inverse variance weighted	3	-0.0190964	0.0240977	0.428094	0.981085
GCST90277369	Sphingomyelin (d34:0) levels	Inverse variance weighted	4	0.0201143	0.0175742	0.2524	1.02032
GCST90277370	Sphingomyelin (d34:1) levels	Inverse variance weighted	5	0.0277349	0.026472	0.294773	1.02812
GCST90277371	Sphingomyelin (d34:2) levels	Inverse variance weighted	4	0.0375681	0.0240962	0.118976	1.03828
GCST90277372	Sphingomyelin (d36:1) levels	Inverse variance weighted	7	-0.0162231	0.0322767	0.615228	0.983908
GCST90277373	Sphingomyelin (d36:2) levels	Inverse variance weighted	3	0.0094683	0.0206091	0.645931	1.00951
GCST90277374	Sphingomyelin (d38:1) levels	Inverse variance weighted	9	-0.0182456	0.0129233	0.158	0.98192
GCST90277375	Sphingomyelin (d38:2) levels	Inverse variance weighted	4	0.0221128	0.0221862	0.318914	1.02236
GCST90277376	Sphingomyelin (d40:1) levels	Inverse variance weighted	7	0.0238546	0.019979	0.232484	1.02414
GCST90277377	Sphingomyelin (d40:2) levels	Inverse variance weighted	6	-0.019144	0.0212502	0.367649	0.981038
GCST90277378	Sphingomyelin (d42:2) levels	Inverse variance weighted	6	-0.000242202	0.0272334	0.992904	0.999758
GCST90277380	Triacylglycerol (46:2) levels	Wald ratio	1	0.122916	0.0393934	0.00180719	1.13079
GCST90277382	Triacylglycerol (48:1) levels	Wald ratio	1	0.117998	0.0378172	0.00180719	1.12524
GCST90277383	Triacylglycerol (48:2) levels	Wald ratio	1	0.101418	0.0325035	0.00180719	1.10674
GCST90277384	Triacylglycerol (48:3) levels	Wald ratio	1	0.0987852	0.0316597	0.00180719	1.10383
GCST90277386	Triacylglycerol (49:2) levels	Wald ratio	1	0.11616	0.0372282	0.00180719	1.12318
GCST90277387	Triacylglycerol (50:1) levels	Inverse variance weighted	2	0.112576	0.0308669	0.000265168	1.11916
GCST90277388	Triacylglycerol (50:2) levels	Wald ratio	1	0.100517	0.0322148	0.00180719	1.10574
GCST90277389	Triacylglycerol (50:3) levels	Inverse variance weighted	2	0.0888481	0.0275362	0.00125272	1.09291
GCST90277390	Triacylglycerol (50:4) levels	Inverse variance weighted	2	0.0837575	0.0259621	0.00125469	1.08737
GCST90277391	Triacylglycerol (50:5) levels	Inverse variance weighted	2	0.0896383	0.0277494	0.00123668	1.09378
GCST90277393	Triacylglycerol (51:2) levels	Wald ratio	1	0.109323	0.0350369	0.00180719	1.11552
GCST90277394	Triacylglycerol (51:3) levels	Inverse variance weighted	4	0.0401002	0.0423646	0.343868	1.04092
GCST90277395	Triacylglycerol (51:4) levels	Wald ratio	1	0.103674	0.0332265	0.00180719	1.10924
GCST90277396	Triacylglycerol (52:2) levels	Inverse variance weighted	2	0.0810123	0.044392	0.0680113	1.08438
GCST90277397	Triacylglycerol (52:3) levels	Inverse variance weighted	4	0.0636551	0.0513311	0.214943	1.06572
GCST90277398	Triacylglycerol (52:4) levels	Inverse variance weighted	5	0.0764086	0.0475435	0.108026	1.0794
GCST90277399	Triacylglycerol (52:5) levels	Inverse variance weighted	2	0.0916242	0.0283807	0.00124487	1.09595
GCST90277400	Triacylglycerol (52:6) levels	Inverse variance weighted	3	0.0716981	0.0241002	0.00292987	1.07433
GCST90277401	Triacylglycerol (53:2) levels	Wald ratio	1	0.117753	0.0377388	0.00180719	1.12497
GCST90277402	Triacylglycerol (53:3) levels	Inverse variance weighted	4	0.0248817	0.0421399	0.554886	1.02519
GCST90277403	Triacylglycerol (53:4) levels	Inverse variance weighted	2	0.0966632	0.0279033	0.000531783	1.10149
GCST90277404	Triacylglycerol (54:3) levels	Inverse variance weighted	2	-0.0584715	0.0412027	0.155864	0.943205
GCST90277405	Triacylglycerol (54:4) levels	Inverse variance weighted	4	-0.0308564	0.0597121	0.605328	0.969615
GCST90277406	Triacylglycerol (54:5) levels	Inverse variance weighted	2	0.0506992	0.0908059	0.576622	1.05201
GCST90277407	Triacylglycerol (54:6) levels	Inverse variance weighted	2	0.090715	0.039773	0.0225593	1.09496
GCST90277408	Triacylglycerol (54:7) levels	Inverse variance weighted	3	0.0697223	0.0387369	0.0718776	1.07221
GCST90277409	Triacylglycerol (56:3) levels	Inverse variance weighted	2	-0.0324373	0.0229891	0.15825	0.968083
GCST90277410	Triacylglycerol (56:4) levels	Inverse variance weighted	2	-0.0469481	0.0267862	0.0796538	0.954137
GCST90277411	Triacylglycerol (56:5) levels	Wald ratio	1	0.0292621	0.0303491	0.334955	1.02969
GCST90277412	Triacylglycerol (56:6) levels	Inverse variance weighted	3	0.0434739	0.0281401	0.122369	1.04443
GCST90277413	Triacylglycerol (56:7) levels	Inverse variance weighted	3	0.0599116	0.035864	0.0948159	1.06174
GCST90277414	Triacylglycerol (56:8) levels	Inverse variance weighted	2	0.0510747	0.0313243	0.102993	1.0524
GCST90277415	Triacylglycerol (58:7) levels	Inverse variance weighted	3	0.0213813	0.055663	0.700889	1.02161
GCST90277416	Triacylglycerol (58:8) levels	Wald ratio	1	0.0824343	0.132464	0.533734	1.08593

## Sheet: TS3
Table S3. RAPS estimates between lipidomes and CAD
ID.exposure	Trait.exposure	Method	nsnp	beta	Standard error	P value	OR
GCST90277238	Sterol ester (27:1/14:0) levels	Robust adjusted profile score (RAPS)	1	0.110932	0.136998	0.418092	1.11732
GCST90277240	Sterol ester (27:1/16:0) levels	Robust adjusted profile score (RAPS)	5	0.0181345	0.0194364	0.35081	1.0183
GCST90277241	Sterol ester (27:1/16:1) levels	Robust adjusted profile score (RAPS)	3	-0.00827097	0.0906911	0.927334	0.991763
GCST90277242	Sterol ester (27:1/17:0) levels	Robust adjusted profile score (RAPS)	1	-0.00848678	0.0394562	0.829694	0.991549
GCST90277243	Sterol ester (27:1/17:1) levels	Robust adjusted profile score (RAPS)	1	0.12331	0.152617	0.41911	1.13123
GCST90277244	Sterol ester (27:1/18:0) levels	Robust adjusted profile score (RAPS)	4	0.00514281	0.0342985	0.88081	1.00516
GCST90277245	Sterol ester (27:1/18:1) levels	Robust adjusted profile score (RAPS)	3	0.0122972	0.0442243	0.780963	1.01237
GCST90277246	Sterol ester (27:1/18:2) levels	Robust adjusted profile score (RAPS)	5	0.055821	0.0357151	0.118064	1.05741
GCST90277247	Sterol ester (27:1/18:3) levels	Robust adjusted profile score (RAPS)	4	0.0477044	0.031911	0.134935	1.04886
GCST90277248	Sterol ester (27:1/20:2) levels	Robust adjusted profile score (RAPS)	1	0.105673	0.0409438	0.00985375	1.11146
GCST90277249	Sterol ester (27:1/20:3) levels	Robust adjusted profile score (RAPS)	6	-0.0315719	0.0164462	0.0548945	0.968921
GCST90277250	Sterol ester (27:1/20:4) levels	Robust adjusted profile score (RAPS)	7	0.00691441	0.0100071	0.489596	1.00694
GCST90277251	Sterol ester (27:1/20:5) levels	Robust adjusted profile score (RAPS)	3	0.00546256	0.0110546	0.621206	1.00548
GCST90277252	Sterol ester (27:1/22:6) levels	Robust adjusted profile score (RAPS)	1	0.021644	0.0235246	0.357542	1.02188
GCST90277253	Ceramide (d40:1) levels	Robust adjusted profile score (RAPS)	6	0.00532457	0.0346017	0.877703	1.00534
GCST90277254	Ceramide (d40:2) levels	Robust adjusted profile score (RAPS)	2	-0.049486	0.0173676	0.0043812	0.951718
GCST90277255	Ceramide (d42:1) levels	Robust adjusted profile score (RAPS)	3	-0.0348889	0.0257154	0.174867	0.965713
GCST90277256	Ceramide (d42:2) levels	Robust adjusted profile score (RAPS)	7	-0.0346018	0.0132884	0.00921643	0.96599
GCST90277260	Diacylglycerol (16:1_18:1) levels	Robust adjusted profile score (RAPS)	1	0.124947	0.0463169	0.00698317	1.13309
GCST90277261	Diacylglycerol (18:1_18:1) levels	Robust adjusted profile score (RAPS)	4	0.00284461	0.047464	0.95221	1.00285
GCST90277262	Diacylglycerol (18:1_18:2) levels	Robust adjusted profile score (RAPS)	3	0.0898112	0.0451171	0.0465224	1.09397
GCST90277264	Phosphatidylcholine (16:0_0:0) levels	Robust adjusted profile score (RAPS)	2	0.0268718	0.0736542	0.715233	1.02724
GCST90277266	Phosphatidylcholine (18:1_0:0) levels	Robust adjusted profile score (RAPS)	1	-0.0458709	0.0481216	0.340474	0.955165
GCST90277267	Phosphatidylcholine (18:2_0:0) levels	Robust adjusted profile score (RAPS)	3	-0.0374915	0.0291315	0.198103	0.963203
GCST90277268	Phosphatidylcholine (20:4_0:0) levels	Robust adjusted profile score (RAPS)	3	-0.00664948	0.0365274	0.85555	0.993373
GCST90277269	Phosphatidylethanolamine (18:0_0:0) levels	Robust adjusted profile score (RAPS)	2	0.00669854	0.0503477	0.894157	1.00672
GCST90277271	Phosphatidylethanolamine (18:2_0:0) levels	Robust adjusted profile score (RAPS)	2	0.00289638	0.0304003	0.924097	1.0029
GCST90277273	Phosphatidylcholine (14:0_18:1) levels	Robust adjusted profile score (RAPS)	2	0.103748	0.0366936	0.00469265	1.10932
GCST90277274	Phosphatidylcholine (14:0_18:2) levels	Robust adjusted profile score (RAPS)	3	0.0370503	0.0357581	0.300138	1.03775
GCST90277276	Phosphatidylcholine (15:0_18:2) levels	Robust adjusted profile score (RAPS)	4	0.000302474	0.0155507	0.984481	1.0003
GCST90277277	Phosphatidylcholine (16:0_16:0) levels	Robust adjusted profile score (RAPS)	2	0.0410528	0.0232975	0.0780502	1.04191
GCST90277278	Phosphatidylcholine (16:0_16:1) levels	Robust adjusted profile score (RAPS)	1	0.129236	0.04758	0.00660371	1.13796
GCST90277280	Phosphatidylcholine (16:0_18:0) levels	Robust adjusted profile score (RAPS)	1	-0.0213073	0.0324578	0.511528	0.978918
GCST90277281	Phosphatidylcholine (16:0_18:1) levels	Robust adjusted profile score (RAPS)	2	0.116011	0.0358664	0.0012184	1.12301
GCST90277282	Phosphatidylcholine (16:0_18:2) levels	Robust adjusted profile score (RAPS)	4	0.00272938	0.0143311	0.848955	1.00273
GCST90277283	Phosphatidylcholine (16:0_18:3) levels	Robust adjusted profile score (RAPS)	2	0.0319729	0.0767495	0.67698	1.03249
GCST90277284	Phosphatidylcholine (16:0_20:1) levels	Robust adjusted profile score (RAPS)	1	-0.0314313	0.0415021	0.448845	0.969057
GCST90277285	Phosphatidylcholine (16:0_20:2) levels	Robust adjusted profile score (RAPS)	5	0.031952	0.0344044	0.353036	1.03247
GCST90277286	Phosphatidylcholine (16:0_20:3) levels	Robust adjusted profile score (RAPS)	2	-0.0499486	0.0188033	0.0078985	0.951278
GCST90277287	Phosphatidylcholine (16:0_20:4) levels	Robust adjusted profile score (RAPS)	4	0.00460988	0.015775	0.770113	1.00462
GCST90277288	Phosphatidylcholine (16:0_20:5) levels	Robust adjusted profile score (RAPS)	1	0.0128126	0.0126443	0.310913	1.01289
GCST90277289	Phosphatidylcholine (16:0_22:4) levels	Robust adjusted profile score (RAPS)	2	-0.00969197	0.0469714	0.836527	0.990355
GCST90277290	Phosphatidylcholine (16:0_22:5) levels	Robust adjusted profile score (RAPS)	3	-0.00762257	0.0255542	0.765482	0.992406
GCST90277291	Phosphatidylcholine (16:0_22:6) levels	Robust adjusted profile score (RAPS)	1	0.027979	0.0382438	0.464415	1.02837
GCST90277292	Phosphatidylcholine (16:1_18:0) levels	Robust adjusted profile score (RAPS)	1	0.129568	0.0481899	0.00717311	1.13834
GCST90277293	Phosphatidylcholine (16:1_18:1) levels	Robust adjusted profile score (RAPS)	5	-0.0218381	0.0476897	0.647009	0.978399
GCST90277294	Phosphatidylcholine (16:1_18:2) levels	Robust adjusted profile score (RAPS)	6	-0.0011082	0.0113319	0.922095	0.998892
GCST90277296	Phosphatidylcholine (17:0_18:1) levels	Robust adjusted profile score (RAPS)	1	0.0751272	0.0427341	0.0787447	1.07802
GCST90277297	Phosphatidylcholine (17:0_18:2) levels	Robust adjusted profile score (RAPS)	1	-0.0161068	0.0181713	0.37541	0.984022
GCST90277298	Phosphatidylcholine (17:0_20:4) levels	Robust adjusted profile score (RAPS)	6	0.00899843	0.0131567	0.494012	1.00904
GCST90277299	Phosphatidylcholine (18:0_18:1) levels	Robust adjusted profile score (RAPS)	2	-0.118147	0.103179	0.252182	0.888566
GCST90277300	Phosphatidylcholine (18:0_18:2) levels	Robust adjusted profile score (RAPS)	2	-0.00647897	0.0177982	0.715841	0.993542
GCST90277301	Phosphatidylcholine (18:0_18:3) levels	Robust adjusted profile score (RAPS)	1	-0.126358	0.0505064	0.0123553	0.881299
GCST90277302	Phosphatidylcholine (18:0_20:2) levels	Robust adjusted profile score (RAPS)	1	-0.0156428	0.0167081	0.34915	0.984479
GCST90277303	Phosphatidylcholine (18:0_20:3) levels	Robust adjusted profile score (RAPS)	3	-0.0374361	0.0196668	0.0569732	0.963256
GCST90277304	Phosphatidylcholine (18:0_20:4) levels	Robust adjusted profile score (RAPS)	6	0.00860349	0.006625	0.194067	1.00864
GCST90277305	Phosphatidylcholine (18:0_20:5) levels	Robust adjusted profile score (RAPS)	2	0.0100766	0.0109253	0.35636	1.01013
GCST90277306	Phosphatidylcholine (18:0_22:5) levels	Robust adjusted profile score (RAPS)	2	0.029004	0.031451	0.356425	1.02943
GCST90277307	Phosphatidylcholine (18:0_22:6) levels	Robust adjusted profile score (RAPS)	2	-0.0144384	0.074223	0.845764	0.985665
GCST90277308	Phosphatidylcholine (18:1_18:1) levels	Robust adjusted profile score (RAPS)	3	0.00989392	0.0248035	0.689973	1.00994
GCST90277309	Phosphatidylcholine (18:1_18:2) levels	Robust adjusted profile score (RAPS)	3	-0.00164574	0.0114263	0.885476	0.998356
GCST90277311	Phosphatidylcholine (18:1_20:2) levels	Robust adjusted profile score (RAPS)	3	-0.0193177	0.0233413	0.407886	0.980868
GCST90277312	Phosphatidylcholine (18:1_20:3) levels	Robust adjusted profile score (RAPS)	3	-0.0533885	0.0220773	0.0155952	0.948012
GCST90277313	Phosphatidylcholine (18:1_20:4) levels	Robust adjusted profile score (RAPS)	7	0.0209591	0.0244166	0.390676	1.02118
GCST90277314	Phosphatidylcholine (18:2_18:2) levels	Robust adjusted profile score (RAPS)	2	-0.00180825	0.0215761	0.933209	0.998193
GCST90277315	Phosphatidylcholine (18:2_20:1) levels	Robust adjusted profile score (RAPS)	1	-0.00996415	0.0146472	0.496329	0.990085
GCST90277316	Phosphatidylcholine (18:2_20:3) levels	Robust adjusted profile score (RAPS)	1	-0.0163814	0.0229115	0.474619	0.983752
GCST90277317	Phosphatidylcholine (18:2_20:4) levels	Robust adjusted profile score (RAPS)	3	0.00967926	0.0341128	0.776608	1.00973
GCST90277319	Phosphatidylcholine (O-16:0_16:1) levels	Robust adjusted profile score (RAPS)	1	-0.077382	0.0420321	0.0656181	0.925536
GCST90277320	Phosphatidylcholine (O-16:0_18:1) levels	Robust adjusted profile score (RAPS)	1	0.090956	0.0489929	0.0633805	1.09522
GCST90277321	Phosphatidylcholine (O-16:0_18:2) levels	Robust adjusted profile score (RAPS)	1	-0.0158571	0.0258571	0.539706	0.984268
GCST90277322	Phosphatidylcholine (O-16:0_20:3) levels	Robust adjusted profile score (RAPS)	2	-0.0550984	0.020484	0.00714888	0.946392
GCST90277323	Phosphatidylcholine (O-16:0_20:4) levels	Robust adjusted profile score (RAPS)	2	0.00921489	0.0119761	0.441633	1.00926
GCST90277324	Phosphatidylcholine (O-16:0_22:5) levels	Robust adjusted profile score (RAPS)	1	0.0204277	0.0286123	0.475259	1.02064
GCST90277325	Phosphatidylcholine (O-16:1_16:0) levels	Robust adjusted profile score (RAPS)	1	0.0213084	0.0246428	0.387208	1.02154
GCST90277327	Phosphatidylcholine (O-16:1_18:1) levels	Robust adjusted profile score (RAPS)	2	-0.0862573	0.119586	0.470724	0.917358
GCST90277328	Phosphatidylcholine (O-16:1_18:2) levels	Robust adjusted profile score (RAPS)	1	0.0775363	0.0410865	0.0591406	1.08062
GCST90277329	Phosphatidylcholine (O-16:1_20:3) levels	Robust adjusted profile score (RAPS)	3	-0.0400341	0.0269356	0.137203	0.960757
GCST90277330	Phosphatidylcholine (O-16:1_20:4) levels	Robust adjusted profile score (RAPS)	2	0.0337812	0.0212747	0.112318	1.03436
GCST90277331	Phosphatidylcholine (O-16:2_18:0) levels	Robust adjusted profile score (RAPS)	1	0.0512636	0.0265718	0.0537001	1.0526
GCST90277335	Phosphatidylcholine (O-18:0_16:1) levels	Robust adjusted profile score (RAPS)	1	-0.161104	0.0443335	0.000279152	0.851203
GCST90277336	Phosphatidylcholine (O-18:0_20:4) levels	Robust adjusted profile score (RAPS)	2	0.0102944	0.0146091	0.481023	1.01035
GCST90277337	Phosphatidylcholine (O-18:1_16:0) levels	Robust adjusted profile score (RAPS)	1	0.0873436	0.0505953	0.0842904	1.09127
GCST90277338	Phosphatidylcholine (O-18:1_18:2) levels	Robust adjusted profile score (RAPS)	1	-0.0172694	0.0230128	0.452999	0.982879
GCST90277339	Phosphatidylcholine (O-18:1_20:3) levels	Robust adjusted profile score (RAPS)	2	-0.0224548	0.0172378	0.192694	0.977795
GCST90277340	Phosphatidylcholine (O-18:1_20:4) levels	Robust adjusted profile score (RAPS)	2	-0.013921	0.0606035	0.81832	0.986175
GCST90277341	Phosphatidylcholine (O-18:2_16:0) levels	Robust adjusted profile score (RAPS)	2	-0.0938173	0.0711358	0.18722	0.910449
GCST90277342	Phosphatidylcholine (O-18:2_18:1) levels	Robust adjusted profile score (RAPS)	1	-0.0274338	0.0323231	0.396027	0.972939
GCST90277343	Phosphatidylcholine (O-18:2_18:2) levels	Robust adjusted profile score (RAPS)	1	-0.0185046	0.0301932	0.539961	0.981666
GCST90277344	Phosphatidylcholine (O-18:2_20:4) levels	Robust adjusted profile score (RAPS)	2	0.0213121	0.0234397	0.363227	1.02154
GCST90277345	Phosphatidylethanolamine (16:0_18:2) levels	Robust adjusted profile score (RAPS)	5	0.0199646	0.0219962	0.364068	1.02017
GCST90277346	Phosphatidylethanolamine (16:0_20:4) levels	Robust adjusted profile score (RAPS)	4	0.0167098	0.0111475	0.133881	1.01685
GCST90277347	Phosphatidylethanolamine (18:0_18:2) levels	Robust adjusted profile score (RAPS)	9	0.0239989	0.018146	0.185988	1.02429
GCST90277348	Phosphatidylethanolamine (18:0_20:4) levels	Robust adjusted profile score (RAPS)	8	0.0378342	0.0122577	0.00202488	1.03856
GCST90277349	Phosphatidylethanolamine (18:1_18:1) levels	Robust adjusted profile score (RAPS)	6	0.0220329	0.0188649	0.242834	1.02228
GCST90277350	Phosphatidylethanolamine (O-16:1_18:2) levels	Robust adjusted profile score (RAPS)	1	-0.0465655	0.0319726	0.145277	0.954502
GCST90277351	Phosphatidylethanolamine (O-16:1_20:4) levels	Robust adjusted profile score (RAPS)	2	0.0120712	0.0192407	0.530413	1.01214
GCST90277353	Phosphatidylethanolamine (O-18:1_18:2) levels	Robust adjusted profile score (RAPS)	1	-0.0227201	0.0243071	0.349937	0.977536
GCST90277354	Phosphatidylethanolamine (O-18:1_20:4) levels	Robust adjusted profile score (RAPS)	2	0.00856133	0.0253841	0.735912	1.0086
GCST90277356	Phosphatidylethanolamine (O-18:2_18:2) levels	Robust adjusted profile score (RAPS)	1	0.046212	0.0353832	0.191537	1.0473
GCST90277357	Phosphatidylethanolamine (O-18:2_20:4) levels	Robust adjusted profile score (RAPS)	2	-0.00495597	0.0371922	0.893993	0.995056
GCST90277358	Phosphatidylinositol (16:0_18:1) levels	Robust adjusted profile score (RAPS)	1	-0.0356009	0.0499051	0.475616	0.965025
GCST90277359	Phosphatidylinositol (16:0_18:2) levels	Robust adjusted profile score (RAPS)	2	-0.0152387	0.0242558	0.529841	0.984877
GCST90277360	Phosphatidylinositol (16:0_20:4) levels	Robust adjusted profile score (RAPS)	3	0.0736378	0.0279464	0.00841452	1.07642
GCST90277361	Phosphatidylinositol (18:0_18:1) levels	Robust adjusted profile score (RAPS)	4	-0.039539	0.0207861	0.0571467	0.961232
GCST90277362	Phosphatidylinositol (18:0_18:2) levels	Robust adjusted profile score (RAPS)	4	-0.0873634	0.0376439	0.0202985	0.916344
GCST90277363	Phosphatidylinositol (18:0_20:3) levels	Robust adjusted profile score (RAPS)	3	-0.0134399	0.0120675	0.265394	0.98665
GCST90277364	Phosphatidylinositol (18:0_20:4) levels	Robust adjusted profile score (RAPS)	5	0.018954	0.0170401	0.266004	1.01913
GCST90277365	Phosphatidylinositol (18:1_18:1) levels	Robust adjusted profile score (RAPS)	4	-0.0247709	0.017047	0.146198	0.975533
GCST90277366	Phosphatidylinositol (18:1_18:2) levels	Robust adjusted profile score (RAPS)	2	-0.0101792	0.0237828	0.668645	0.989872
GCST90277367	Phosphatidylinositol (18:1_20:4) levels	Robust adjusted profile score (RAPS)	1	-0.0592635	0.0709142	0.403319	0.942458
GCST90277368	Sphingomyelin (d32:1) levels	Robust adjusted profile score (RAPS)	3	-0.013962	0.0202511	0.490542	0.986135
GCST90277369	Sphingomyelin (d34:0) levels	Robust adjusted profile score (RAPS)	4	0.0201478	0.018089	0.265358	1.02035
GCST90277370	Sphingomyelin (d34:1) levels	Robust adjusted profile score (RAPS)	5	0.0133572	0.032115	0.67747	1.01345
GCST90277371	Sphingomyelin (d34:2) levels	Robust adjusted profile score (RAPS)	4	0.0390388	0.0210586	0.0637658	1.03981
GCST90277372	Sphingomyelin (d36:1) levels	Robust adjusted profile score (RAPS)	7	0.016596	0.0352561	0.637836	1.01673
GCST90277373	Sphingomyelin (d36:2) levels	Robust adjusted profile score (RAPS)	3	0.00947943	0.0212066	0.654872	1.00952
GCST90277374	Sphingomyelin (d38:1) levels	Robust adjusted profile score (RAPS)	9	-0.00928198	0.0147559	0.529327	0.990761
GCST90277375	Sphingomyelin (d38:2) levels	Robust adjusted profile score (RAPS)	4	0.0221412	0.0228743	0.333069	1.02239
GCST90277376	Sphingomyelin (d40:1) levels	Robust adjusted profile score (RAPS)	7	0.023887	0.0205918	0.24604	1.02417
GCST90277377	Sphingomyelin (d40:2) levels	Robust adjusted profile score (RAPS)	6	-0.00952943	0.0221604	0.66718	0.990516
GCST90277378	Sphingomyelin (d42:2) levels	Robust adjusted profile score (RAPS)	6	0.00195554	0.0292297	0.946659	1.00196
GCST90277380	Triacylglycerol (46:2) levels	Robust adjusted profile score (RAPS)	1	0.122916	0.0460991	0.00766809	1.13079
GCST90277382	Triacylglycerol (48:1) levels	Robust adjusted profile score (RAPS)	1	0.117998	0.0427722	0.00580236	1.12524
GCST90277383	Triacylglycerol (48:2) levels	Robust adjusted profile score (RAPS)	1	0.101418	0.0358804	0.00470516	1.10674
GCST90277384	Triacylglycerol (48:3) levels	Robust adjusted profile score (RAPS)	1	0.0987852	0.0348881	0.00463322	1.10383
GCST90277386	Triacylglycerol (49:2) levels	Robust adjusted profile score (RAPS)	1	0.11616	0.0425508	0.00633507	1.12318
GCST90277387	Triacylglycerol (50:1) levels	Robust adjusted profile score (RAPS)	2	0.112789	0.0346272	0.00112501	1.1194
GCST90277388	Triacylglycerol (50:2) levels	Robust adjusted profile score (RAPS)	1	0.100517	0.0354811	0.00461168	1.10574
GCST90277389	Triacylglycerol (50:3) levels	Robust adjusted profile score (RAPS)	2	0.0889515	0.0297807	0.00281839	1.09303
GCST90277390	Triacylglycerol (50:4) levels	Robust adjusted profile score (RAPS)	2	0.0838477	0.0279205	0.00267253	1.08746
GCST90277391	Triacylglycerol (50:5) levels	Robust adjusted profile score (RAPS)	2	0.0896947	0.030477	0.00325021	1.09384
GCST90277393	Triacylglycerol (51:2) levels	Robust adjusted profile score (RAPS)	1	0.109323	0.0390644	0.00513357	1.11552
GCST90277394	Triacylglycerol (51:3) levels	Robust adjusted profile score (RAPS)	4	0.0385259	0.0450028	0.391954	1.03928
GCST90277395	Triacylglycerol (51:4) levels	Robust adjusted profile score (RAPS)	1	0.103674	0.0376514	0.0058959	1.10924
GCST90277396	Triacylglycerol (52:2) levels	Robust adjusted profile score (RAPS)	2	0.0801847	0.0353232	0.0232058	1.08349
GCST90277397	Triacylglycerol (52:3) levels	Robust adjusted profile score (RAPS)	4	0.0599279	0.0514492	0.244102	1.06176
GCST90277398	Triacylglycerol (52:4) levels	Robust adjusted profile score (RAPS)	5	0.0765141	0.0524338	0.144496	1.07952
GCST90277399	Triacylglycerol (52:5) levels	Robust adjusted profile score (RAPS)	2	0.091714	0.0307871	0.00289215	1.09605
GCST90277400	Triacylglycerol (52:6) levels	Robust adjusted profile score (RAPS)	3	0.072561	0.0275452	0.00843233	1.07526
GCST90277401	Triacylglycerol (53:2) levels	Robust adjusted profile score (RAPS)	1	0.117753	0.0426691	0.00578574	1.12497
GCST90277402	Triacylglycerol (53:3) levels	Robust adjusted profile score (RAPS)	4	0.0138529	0.042191	0.742657	1.01395
GCST90277403	Triacylglycerol (53:4) levels	Robust adjusted profile score (RAPS)	2	0.0965803	0.0306821	0.00164518	1.1014
GCST90277404	Triacylglycerol (54:3) levels	Robust adjusted profile score (RAPS)	2	-0.0602045	0.0336713	0.0737748	0.941572
GCST90277405	Triacylglycerol (54:4) levels	Robust adjusted profile score (RAPS)	4	-0.0538908	0.0508803	0.289524	0.947536
GCST90277406	Triacylglycerol (54:5) levels	Robust adjusted profile score (RAPS)	2	0.0195201	0.0790929	0.805064	1.01971
GCST90277407	Triacylglycerol (54:6) levels	Robust adjusted profile score (RAPS)	2	0.0923852	0.0339402	0.00648881	1.09679
GCST90277408	Triacylglycerol (54:7) levels	Robust adjusted profile score (RAPS)	3	0.0713109	0.0432356	0.0990748	1.07392
GCST90277409	Triacylglycerol (56:3) levels	Robust adjusted profile score (RAPS)	2	-0.0326348	0.0239166	0.172403	0.967892
GCST90277410	Triacylglycerol (56:4) levels	Robust adjusted profile score (RAPS)	2	-0.0473792	0.0281509	0.0923666	0.953726
GCST90277411	Triacylglycerol (56:5) levels	Robust adjusted profile score (RAPS)	1	0.0292621	0.0313688	0.350903	1.02969
GCST90277412	Triacylglycerol (56:6) levels	Robust adjusted profile score (RAPS)	3	0.0454984	0.0303044	0.133257	1.04655
GCST90277413	Triacylglycerol (56:7) levels	Robust adjusted profile score (RAPS)	3	0.0608574	0.0392722	0.121231	1.06275
GCST90277414	Triacylglycerol (56:8) levels	Robust adjusted profile score (RAPS)	2	0.051138	0.0326743	0.117564	1.05247
GCST90277415	Triacylglycerol (58:7) levels	Robust adjusted profile score (RAPS)	3	0.0199212	0.0528202	0.706061	1.02012
GCST90277416	Triacylglycerol (58:8) levels	Robust adjusted profile score (RAPS)	1	0.0824343	0.136639	0.546311	1.08593

## Sheet: TS4
Table S4. MR-Egger estimated horizontal pleiotropy of lipidomes and CAD
ID.exposure	Trait.exposure	egger_intercept	Standard error	P value
GCST90277240	Sterol ester (27:1/16:0) levels	0.0427289	0.0359861	0.320529
GCST90277241	Sterol ester (27:1/16:1) levels	-0.162068	0.0461904	0.176754
GCST90277244	Sterol ester (27:1/18:0) levels	0.0198704	0.00806167	0.13263
GCST90277245	Sterol ester (27:1/18:1) levels	0.0571118	0.0657977	0.544915
GCST90277246	Sterol ester (27:1/18:2) levels	0.0281766	0.0134116	0.126454
GCST90277247	Sterol ester (27:1/18:3) levels	0.0217903	0.0107551	0.180006
GCST90277249	Sterol ester (27:1/20:3) levels	-0.0160813	0.0242363	0.543285
GCST90277250	Sterol ester (27:1/20:4) levels	-0.0087679	0.00423064	0.0929467
GCST90277251	Sterol ester (27:1/20:5) levels	-0.00429967	0.0102468	0.747073
GCST90277253	Ceramide (d40:1) levels	0.0274486	0.00962434	0.0463023
GCST90277255	Ceramide (d42:1) levels	0.0302998	0.0275146	0.469354
GCST90277256	Ceramide (d42:2) levels	0.00455003	0.0173939	0.804074
GCST90277261	Diacylglycerol (18:1_18:1) levels	-0.0277358	0.0637541	0.705975
GCST90277262	Diacylglycerol (18:1_18:2) levels	0.0541457	0.0195185	0.220259
GCST90277267	Phosphatidylcholine (18:2_0:0) levels	0.00864113	0.0341074	0.842036
GCST90277268	Phosphatidylcholine (20:4_0:0) levels	-0.0473671	0.0245606	0.304527
GCST90277274	Phosphatidylcholine (14:0_18:2) levels	0.0098853	0.0234113	0.745649
GCST90277276	Phosphatidylcholine (15:0_18:2) levels	0.0089357	0.00485358	0.206964
GCST90277282	Phosphatidylcholine (16:0_18:2) levels	0.00918873	0.00483231	0.197591
GCST90277285	Phosphatidylcholine (16:0_20:2) levels	0.00819114	0.0126386	0.5631
GCST90277287	Phosphatidylcholine (16:0_20:4) levels	-0.017426	0.00651112	0.115847
GCST90277290	Phosphatidylcholine (16:0_22:5) levels	-0.0361405	0.0171015	0.28137
GCST90277293	Phosphatidylcholine (16:1_18:1) levels	0.030466	0.0195904	0.217755
GCST90277294	Phosphatidylcholine (16:1_18:2) levels	0.00742436	0.0118454	0.564804
GCST90277298	Phosphatidylcholine (17:0_20:4) levels	-0.00911212	0.00640467	0.227893
GCST90277303	Phosphatidylcholine (18:0_20:3) levels	0.0196276	0.0110314	0.325971
GCST90277304	Phosphatidylcholine (18:0_20:4) levels	-0.00268335	0.00685412	0.715392
GCST90277308	Phosphatidylcholine (18:1_18:1) levels	0.0164511	0.00939367	0.330296
GCST90277309	Phosphatidylcholine (18:1_18:2) levels	0.00713509	0.00521151	0.401607
GCST90277311	Phosphatidylcholine (18:1_20:2) levels	-0.021876	0.0109583	0.295639
GCST90277312	Phosphatidylcholine (18:1_20:3) levels	0.000530535	0.0264546	0.987235
GCST90277313	Phosphatidylcholine (18:1_20:4) levels	-0.0122223	0.00981853	0.268361
GCST90277317	Phosphatidylcholine (18:2_20:4) levels	-0.0277363	0.0119226	0.258452
GCST90277329	Phosphatidylcholine (O-16:1_20:3) levels	0.0228242	0.0147971	0.366174
GCST90277345	Phosphatidylethanolamine (16:0_18:2) levels	0.0256768	0.006728	0.0316504
GCST90277346	Phosphatidylethanolamine (16:0_20:4) levels	-0.00665907	0.00577595	0.368138
GCST90277347	Phosphatidylethanolamine (18:0_18:2) levels	0.0228874	0.0070074	0.0137467
GCST90277348	Phosphatidylethanolamine (18:0_20:4) levels	0.00162756	0.00819183	0.849074
GCST90277349	Phosphatidylethanolamine (18:1_18:1) levels	-0.00419209	0.0115539	0.735093
GCST90277360	Phosphatidylinositol (16:0_20:4) levels	0.0414112	0.0262348	0.359501
GCST90277361	Phosphatidylinositol (18:0_18:1) levels	-0.00566312	0.0547516	0.927057
GCST90277362	Phosphatidylinositol (18:0_18:2) levels	0.00968511	0.0210262	0.690305
GCST90277363	Phosphatidylinositol (18:0_20:3) levels	-0.00515516	0.00741174	0.613109
GCST90277364	Phosphatidylinositol (18:0_20:4) levels	0.0179786	0.00777381	0.103772
GCST90277365	Phosphatidylinositol (18:1_18:1) levels	0.0105598	0.0271201	0.734549
GCST90277368	Sphingomyelin (d32:1) levels	-0.0140744	0.00831995	0.339878
GCST90277369	Sphingomyelin (d34:0) levels	-0.00246505	0.0202173	0.914103
GCST90277370	Sphingomyelin (d34:1) levels	0.0148976	0.00898176	0.195768
GCST90277371	Sphingomyelin (d34:2) levels	0.0149638	0.0127215	0.360538
GCST90277372	Sphingomyelin (d36:1) levels	-0.0199298	0.0128627	0.181967
GCST90277373	Sphingomyelin (d36:2) levels	0.0290342	0.0541795	0.686818
GCST90277374	Sphingomyelin (d38:1) levels	-0.00730802	0.00760932	0.368843
GCST90277375	Sphingomyelin (d38:2) levels	0.0206868	0.0268867	0.522097
GCST90277376	Sphingomyelin (d40:1) levels	-0.00121234	0.00960327	0.90446
GCST90277377	Sphingomyelin (d40:2) levels	-0.00638733	0.00945753	0.53647
GCST90277378	Sphingomyelin (d42:2) levels	-0.0141252	0.0120824	0.307289
GCST90277394	Triacylglycerol (51:3) levels	-0.048021	0.0316981	0.269008
GCST90277397	Triacylglycerol (52:3) levels	-0.00538401	0.0586474	0.935222
GCST90277398	Triacylglycerol (52:4) levels	-0.0272316	0.0521927	0.637916
GCST90277400	Triacylglycerol (52:6) levels	-0.000177458	0.0438146	0.997422
GCST90277402	Triacylglycerol (53:3) levels	-0.0403779	0.0412536	0.430908
GCST90277405	Triacylglycerol (54:4) levels	0.0314467	0.100373	0.783708
GCST90277408	Triacylglycerol (54:7) levels	0.0317762	0.0337289	0.518972
GCST90277412	Triacylglycerol (56:6) levels	0.0216881	0.0100537	0.276337
GCST90277413	Triacylglycerol (56:7) levels	0.0244253	0.0126012	0.303218
GCST90277415	Triacylglycerol (58:7) levels	-0.0121627	0.0677837	0.886971

## Sheet: TS5
Table S5. Genetic IVs of immune cell phenotypes
Study ID	Traits	SNP	Chr	Pos	Effect allele	Other allele	Beta	Standard error	EAF	P value	Sample size	F statistics
GCST90001391	IgD+ B cell %B cell	rs17405603	5	144608340	T	A	0.1542	0.02757	0.284	2.38e-08	3658	31.2821
GCST90001392	IgD+ CD38+ B cell Absolute Count	rs140380950	2	105587803	C	T	-0.3568	0.06296	0.0368	1.57e-08	3656	32.1159
GCST90001392	IgD+ CD38+ B cell Absolute Count	rs80330977	5	158276610	A	G	-0.2576	0.04422	0.0814	6.16e-09	3656	33.9355
GCST90001395	IgD+ CD38- B cell %B cell	rs113398446	6	161871755	C	A	0.1793	0.03256	0.1687	3.91e-08	3657	30.3244
GCST90001395	IgD+ CD38- B cell %B cell	rs77762131	14	96205838	C	G	0.3388	0.05748	0.045	4.1e-09	3657	34.7419
GCST90001396	IgD+ CD38- B cell Absolute Count	rs77762131	14	96205838	C	G	0.3229	0.05806	0.045	2.85e-08	3656	30.9302
GCST90001397	Unswitched memory B cell %B cell	rs73192651	13	50212885	T	C	0.5551	0.08989	0.02	7.31e-10	3657	38.1346
GCST90001398	Unswitched memory B cell Absolute Count	rs73192651	13	50212885	T	C	0.4968	0.08845	0.02	2.09e-08	3656	31.5477
GCST90001398	Unswitched memory B cell Absolute Count	rs12874404	13	108993494	G	A	0.1523	0.02639	0.3256	8.62e-09	3656	33.3059
GCST90001399	IgD- CD27- B cell %B cell	rs35574803	3	32533246	C	T	-0.3526	0.05371	0.0562	5.92e-11	3657	43.0977
GCST90001399	IgD- CD27- B cell %B cell	rs2250246	12	6553016	G	A	0.1466	0.02442	0.5339	2.13e-09	3657	36.0393
GCST90001399	IgD- CD27- B cell %B cell	rs4810485	20	44747947	G	T	0.3898	0.02585	0.6314	7.2e-50	3657	227.385
GCST90001400	IgD+ B cell Absolute Count	rs12939566	17	38038390	T	A	-0.1669	0.0285	0.4148	5.12e-09	3657	34.2944
GCST90001401	IgD- CD27- B cell Absolute Count	rs2250246	12	6553016	G	A	0.1359	0.02451	0.5341	3.13e-08	3656	30.7434
GCST90001401	IgD- CD27- B cell Absolute Count	rs4239702	20	44749251	C	T	0.2841	0.02593	0.6002	1.64e-27	3656	120.043
GCST90001404	Plasma Blast-Plasma Cell %B cell	rs138542577	8	16074805	C	G	0.3534	0.06406	0.0376	3.71e-08	3658	30.434
GCST90001406	Memory B cell %B cell	rs72635970	2	73868977	G	T	0.3572	0.06109	0.0444	5.45e-09	3657	34.1887
GCST90001406	Memory B cell %B cell	rs116844769	14	65713895	A	G	0.2839	0.05066	0.0662	2.26e-08	3657	31.4051
GCST90001407	Memory B cell Absolute Count	rs12874404	13	108993494	G	A	0.173	0.02661	0.3256	9.14e-11	3656	42.2671
GCST90001408	Naive-mature B cell %B cell	rs72635970	2	73868977	G	T	-0.3399	0.06121	0.0444	3.01e-08	3657	30.836
GCST90001409	Naive-mature B cell Absolute Count	rs12939566	17	38038390	T	A	-0.1605	0.02868	0.4148	2.35e-08	3656	31.3178
GCST90001410	IgD- CD38+ B cell %B cell	rs2792563	1	213100225	A	G	-0.1407	0.02479	0.567	1.49e-08	3657	32.2133
GCST90001412	IgD+ CD24+ B cell Absolute Count	rs12874404	13	108993494	G	A	0.1963	0.02601	0.3256	5.62e-14	3656	56.9587
GCST90001415	IgD+ CD24- B cell %B cell	rs75766272	1	8009985	T	C	0.483	0.08768	0.0201	3.86e-08	3657	30.3454
GCST90001416	IgD+ CD24- B cell Absolute Count	rs12939566	17	38038390	T	A	-0.1593	0.02856	0.4148	2.61e-08	3656	31.1111
GCST90001417	CD24+ CD27+ B cell %B cell	rs75766272	1	8009985	T	C	-0.4865	0.08656	0.0201	2.05e-08	3657	31.5887
GCST90001417	CD24+ CD27+ B cell %B cell	rs45608038	2	73679013	G	A	0.3527	0.0624	0.0421	1.71e-08	3657	31.9479
GCST90001417	CD24+ CD27+ B cell %B cell	rs76477280	13	50147180	G	A	0.4892	0.08811	0.0206	3.03e-08	3657	30.8264
GCST90001418	CD24+ CD27+ B cell Absolute Count	rs12874404	13	108993494	G	A	0.1691	0.02653	0.3256	2.04e-10	3656	40.6268
GCST90001422	CD20- CD38- B cell %B cell	rs117308259	14	31993501	C	T	-0.8348	0.1494	0.0066	2.48e-08	3659	31.2222
GCST90001424	IgD+ B cell %Lymphocyte	rs12874404	13	108993494	G	A	0.1898	0.02599	0.3257	3.43e-13	3657	53.331
GCST90001424	IgD+ B cell %Lymphocyte	rs11657531	17	2731370	T	C	-0.1468	0.0236	0.4882	5.52e-10	3657	38.6926
GCST90001426	IgD- CD38dim B cell %lymphocyte	rs11687597	2	136926146	G	A	0.1644	0.03007	0.2069	4.86e-08	3656	29.8907
GCST90001426	IgD- CD38dim B cell %lymphocyte	rs7840395	8	144984956	G	A	-0.1408	0.02438	0.5715	8.25e-09	3656	33.3532
GCST90001429	IgD+ CD38+ B cell %lymphocyte	rs140380950	2	105587803	C	T	-0.3597	0.06402	0.0368	2.07e-08	3656	31.5682
GCST90001431	IgD+ CD38- B cell %lymphocyte	rs12874404	13	108993494	G	A	0.1714	0.02663	0.3256	1.39e-10	3656	41.4266
GCST90001431	IgD+ CD38- B cell %lymphocyte	rs77762131	14	96205838	C	G	0.3532	0.058	0.045	1.25e-09	3656	37.0839
GCST90001432	Unswitched memory B cell %lymphocyte	rs73192651	13	50212885	T	C	0.5455	0.08807	0.02	6.54e-10	3656	38.3649
GCST90001432	Unswitched memory B cell %lymphocyte	rs12874404	13	108993494	G	A	0.1827	0.02625	0.3256	4.02e-12	3656	48.4416
GCST90001432	Unswitched memory B cell %lymphocyte	rs77762131	14	96205838	C	G	0.3287	0.05701	0.045	8.75e-09	3656	33.2428
GCST90001432	Unswitched memory B cell %lymphocyte	rs6032660	20	44730245	A	G	-0.1525	0.02629	0.6359	7.2e-09	3656	33.6479
GCST90001433	IgD- CD27- B cell %lymphocyte	rs35574803	3	32533246	C	T	-0.3044	0.05397	0.0562	1.83e-08	3656	31.8115
GCST90001433	IgD- CD27- B cell %lymphocyte	rs4810485	20	44747947	G	T	0.317	0.02622	0.6313	4.98e-33	3656	146.168
GCST90001434	Switched memory B cell %lymphocyte	rs7840395	8	144984956	G	A	-0.1437	0.02516	0.5715	1.21e-08	3656	32.6206
GCST90001434	Switched memory B cell %lymphocyte	rs9520836	13	108957063	G	A	0.1567	0.02479	0.5044	2.91e-10	3656	39.9563
GCST90001434	Switched memory B cell %lymphocyte	rs11653761	17	2716535	T	G	-0.1491	0.02489	0.592	2.3e-09	3656	35.8844
GCST90001435	Plasma Blast-Plasma Cell %lymphocyte	rs4785074	16	59885737	T	C	-0.1403	0.02562	0.6349	4.62e-08	3657	29.9887
GCST90001436	Memory B cell %lymphocyte	rs12874404	13	108993494	G	A	0.2221	0.0262	0.3256	3.31e-17	3656	71.8612
GCST90001436	Memory B cell %lymphocyte	rs11653761	17	2716535	T	G	-0.1359	0.02451	0.592	3.17e-08	3656	30.7434
GCST90001437	Naive-mature B cell %lymphocyte	rs73145706	20	61633711	T	C	-0.6017	0.1073	0.0129	2.23e-08	3656	31.4457
GCST90001439	IgD+ CD24+ B cell %lymphocyte	rs12874404	13	108993494	G	A	0.2335	0.02632	0.3256	1.09e-18	3656	78.7049
GCST90001439	IgD+ CD24+ B cell %lymphocyte	rs11657118	17	2714118	C	T	-0.1428	0.02416	0.475	3.7e-09	3656	34.9351
GCST90001441	IgD+ CD24- B cell %lymphocyte	rs73145706	20	61633711	T	C	-0.5808	0.106	0.0129	4.54e-08	3656	30.0221
GCST90001442	CD24+ CD27+ B cell %lymphocyte	rs12874404	13	108993494	G	A	0.2114	0.02614	0.3256	8.09e-16	3656	65.4032
GCST90001442	CD24+ CD27+ B cell %lymphocyte	rs73192651	13	50212885	T	C	0.5056	0.08768	0.02	8.75e-09	3656	33.2516
GCST90001442	CD24+ CD27+ B cell %lymphocyte	rs11657759	17	2715961	C	A	-0.1352	0.02397	0.4903	1.81e-08	3656	31.8139
GCST90001446	IgD- CD38- B cell Absolute Count	rs77741094	21	42362418	G	C	-0.627	0.1131	0.0126	3.14e-08	3656	30.7333
GCST90001450	CD62L- monocyte Absolute Count	rs4656708	1	169701466	C	A	-0.3696	0.0647	0.0459	1.22e-08	3019	32.6329
GCST90001450	CD62L- monocyte Absolute Count	rs4987369	1	169662742	T	G	0.2378	0.03006	0.2774	3.61e-15	3019	62.5815
GCST90001450	CD62L- monocyte Absolute Count	rs11249570	5	177033794	A	G	-0.1525	0.02632	0.4581	7.66e-09	3019	33.5713
GCST90001451	CD62L- monocyte %monocyte	rs4987360	1	169664867	G	A	0.3359	0.02969	0.2763	4.37e-29	3042	127.997
GCST90001451	CD62L- monocyte %monocyte	rs9859349	3	31661754	A	G	0.227	0.04151	0.1205	4.89e-08	3042	29.9052
GCST90001451	CD62L- monocyte %monocyte	rs7139370	13	109976273	T	C	0.2947	0.0539	0.0676	4.96e-08	3042	29.8939
GCST90001451	CD62L- monocyte %monocyte	rs45487297	14	30153119	A	T	0.6623	0.1201	0.0135	3.74e-08	3042	30.4105
GCST90001452	CD11c+ CD62L- monocyte Absolute Count	rs55971447	1	161515326	T	C	-0.1809	0.03084	0.231	4.95e-09	3017	34.4071
GCST90001457	CD11c+ HLA DR++ monocyte %monocyte	rs6808893	3	188133439	T	C	-0.1582	0.02739	0.5717	8.47e-09	3042	33.3602
GCST90001458	Myeloid Dendritic Cell Absolute Count	rs115805162	1	161410253	T	C	-0.2265	0.03229	0.2083	2.75e-12	3387	49.204
GCST90001458	Myeloid Dendritic Cell Absolute Count	rs516847	1	160799360	G	C	0.1559	0.02621	0.4297	3.02e-09	3387	35.38
GCST90001458	Myeloid Dendritic Cell Absolute Count	rs75072970	1	161058351	C	T	0.3859	0.05732	0.0531	1.94e-11	3387	45.3249
GCST90001458	Myeloid Dendritic Cell Absolute Count	rs71632979	1	161526397	G	A	0.6546	0.02797	0.2449	2.29e-112	3387	547.731
GCST90001459	Myeloid Dendritic Cell %Dendritic Cell	rs115805162	1	161410253	T	C	-0.2046	0.03284	0.2084	5.25e-10	3410	38.8155
GCST90001459	Myeloid Dendritic Cell %Dendritic Cell	rs71632979	1	161526397	G	A	0.6258	0.0287	0.2447	8.46e-99	3410	475.453
GCST90001460	Plasmacytoid Dendritic Cell Absolute Count	rs2164210	2	136580287	C	T	0.1937	0.02628	0.3244	2.12e-13	3374	54.3261
GCST90001460	Plasmacytoid Dendritic Cell Absolute Count	rs876039	7	50308811	C	G	-0.1971	0.02752	0.2619	9.51e-13	3374	51.2952
GCST90001461	Dendritic Cell Absolute Count	rs55971447	1	161515326	T	C	0.5889	0.02846	0.2358	1.2e-89	3374	428.167
GCST90001461	Dendritic Cell Absolute Count	rs75072970	1	161058351	C	T	0.3483	0.05681	0.0532	9.74e-10	3374	37.5887
GCST90001461	Dendritic Cell Absolute Count	rs115805162	1	161410253	T	C	-0.1935	0.03213	0.2087	1.91e-09	3374	36.2694
GCST90001462	CD62L- Dendritic Cell Absolute Count	rs191217950	1	160940671	A	G	0.7543	0.1293	0.0096	5.9e-09	3387	34.0323
GCST90001462	CD62L- Dendritic Cell Absolute Count	rs75072970	1	161058351	C	T	0.4289	0.05742	0.0531	1.02e-13	3387	55.7938
GCST90001462	CD62L- Dendritic Cell Absolute Count	rs71632979	1	161526397	G	A	0.7524	0.02735	0.2449	1.4e-150	3387	756.803
GCST90001462	CD62L- Dendritic Cell Absolute Count	rs71639910	1	161937774	A	G	0.3586	0.05081	0.0686	2.05e-12	3387	49.8106
GCST90001462	CD62L- Dendritic Cell Absolute Count	rs115805162	1	161410253	T	C	-0.2709	0.03229	0.2083	7.2e-17	3387	70.3853
GCST90001463	CD62L- Dendritic Cell %Dendritic Cell	rs75072970	1	161058351	C	T	0.3832	0.05865	0.0531	7.36e-11	3410	42.6889
GCST90001463	CD62L- Dendritic Cell %Dendritic Cell	rs56199187	1	161520931	T	C	0.7548	0.02809	0.2441	2.11e-144	3410	722.038
GCST90001463	CD62L- Dendritic Cell %Dendritic Cell	rs6537835	1	115108914	A	G	-0.2072	0.03711	0.8488	2.54e-08	3410	31.1744
GCST90001463	CD62L- Dendritic Cell %Dendritic Cell	rs10918342	1	161950451	A	G	-0.1766	0.02885	0.7191	1.04e-09	3410	37.4705
GCST90001464	CD86+ myeloid Dendritic Cell Absolute Count	rs191217950	1	160940671	A	G	0.7582	0.1312	0.0096	8.13e-09	3387	33.3964
GCST90001464	CD86+ myeloid Dendritic Cell Absolute Count	rs115805162	1	161410253	T	C	-0.2673	0.03328	0.2083	1.29e-15	3387	64.5106
GCST90001464	CD86+ myeloid Dendritic Cell Absolute Count	rs71639910	1	161937774	A	G	0.3667	0.05205	0.0686	2.25e-12	3387	49.6341
GCST90001464	CD86+ myeloid Dendritic Cell Absolute Count	rs75072970	1	161058351	C	T	0.4059	0.05879	0.0531	5.97e-12	3387	47.6685
GCST90001464	CD86+ myeloid Dendritic Cell Absolute Count	rs71632979	1	161526397	G	A	0.8088	0.02785	0.2449	9.71e-166	3387	843.397
GCST90001465	CD86+ myeloid Dendritic Cell %Dendritic Cell	rs71632979	1	161526397	G	A	0.8089	0.02792	0.2447	4.22e-165	3410	839.38
GCST90001465	CD86+ myeloid Dendritic Cell %Dendritic Cell	rs71639910	1	161937774	A	G	0.3612	0.0521	0.0688	4.9e-12	3410	48.064
GCST90001465	CD86+ myeloid Dendritic Cell %Dendritic Cell	rs75072970	1	161058351	C	T	0.3513	0.05892	0.0531	2.73e-09	3410	35.5493
GCST90001465	CD86+ myeloid Dendritic Cell %Dendritic Cell	rs115805162	1	161410253	T	C	-0.2598	0.03331	0.2084	8.2e-15	3410	60.8316
GCST90001467	CD86+ plasmacytoid Dendritic Cell %Dendritic Cell	rs3845548	1	161507448	T	C	-0.2739	0.02938	0.2345	1.98e-20	3410	86.9121
GCST90001468	CD62L- myeloid Dendritic Cell Absolute Count	rs115805162	1	161410253	T	C	-0.2833	0.03326	0.2083	2.43e-17	3387	72.5519
GCST90001468	CD62L- myeloid Dendritic Cell Absolute Count	rs71632979	1	161526397	G	A	0.8094	0.02787	0.2449	9.84e-166	3387	843.437
GCST90001468	CD62L- myeloid Dendritic Cell Absolute Count	rs116159922	1	160977389	A	G	0.8211	0.1303	0.0094	3.34e-10	3387	39.7103
GCST90001468	CD62L- myeloid Dendritic Cell Absolute Count	rs148765873	1	161221713	C	T	-0.3791	0.06661	0.0438	1.36e-08	3387	32.3913
GCST90001468	CD62L- myeloid Dendritic Cell Absolute Count	rs75072970	1	161058351	C	T	0.4285	0.05879	0.0531	3.88e-13	3387	53.1245
GCST90001468	CD62L- myeloid Dendritic Cell Absolute Count	rs71639910	1	161937774	A	G	0.401	0.05202	0.0686	1.66e-14	3387	59.4221
GCST90001469	CD62L- myeloid Dendritic Cell %Dendritic Cell	rs191217950	1	160940671	A	G	0.8012	0.1303	0.0095	8.71e-10	3410	37.8088
GCST90001469	CD62L- myeloid Dendritic Cell %Dendritic Cell	rs75072970	1	161058351	C	T	0.388	0.0581	0.0531	2.83e-11	3410	44.5976
GCST90001469	CD62L- myeloid Dendritic Cell %Dendritic Cell	rs3933769	1	161559327	G	A	-0.1594	0.0279	0.6129	1.2e-08	3410	32.6414
GCST90001469	CD62L- myeloid Dendritic Cell %Dendritic Cell	rs148765873	1	161221713	C	T	-0.3975	0.06549	0.0437	1.43e-09	3410	36.8404
GCST90001469	CD62L- myeloid Dendritic Cell %Dendritic Cell	rs115805162	1	161410253	T	C	-0.2838	0.03272	0.2084	6.3e-18	3410	75.2312
GCST90001469	CD62L- myeloid Dendritic Cell %Dendritic Cell	rs71632979	1	161526397	G	A	0.8232	0.02725	0.2447	8.53e-178	3410	912.594
GCST90001469	CD62L- myeloid Dendritic Cell %Dendritic Cell	rs71639910	1	161937774	A	G	0.4169	0.05126	0.0688	5.86e-16	3410	66.1465
GCST90001470	CD62L- plasmacytoid Dendritic Cell Absolute Count	rs6535445	4	84151427	C	T	-0.2794	0.02525	0.3435	5.62e-28	3374	122.442
GCST90001471	CD62L- plasmacytoid Dendritic Cell %Dendritic Cell	rs55971447	1	161515326	T	C	-0.3011	0.02899	0.2352	6.7e-25	3410	107.876
GCST90001471	CD62L- plasmacytoid Dendritic Cell %Dendritic Cell	rs6535445	4	84151427	C	T	-0.3029	0.02564	0.344	1.35e-31	3410	139.56
GCST90001472	CD62L- CD86+ myeloid Dendritic Cell Absolute Count	rs191217950	1	160940671	A	G	0.7724	0.1306	0.0096	3.62e-09	3387	34.9783
GCST90001472	CD62L- CD86+ myeloid Dendritic Cell Absolute Count	rs71632979	1	161526397	G	A	0.9207	0.02691	0.2449	1e-200	3387	1170.6
GCST90001472	CD62L- CD86+ myeloid Dendritic Cell Absolute Count	rs75072970	1	161058351	C	T	0.4485	0.05868	0.0531	2.73e-14	3387	58.4177
GCST90001472	CD62L- CD86+ myeloid Dendritic Cell Absolute Count	rs115805162	1	161410253	T	C	-0.3094	0.03328	0.2083	2.47e-20	3387	86.4319
GCST90001472	CD62L- CD86+ myeloid Dendritic Cell Absolute Count	rs3933769	1	161559327	G	A	-0.1927	0.0283	0.6134	1.15e-11	3387	46.365
GCST90001472	CD62L- CD86+ myeloid Dendritic Cell Absolute Count	rs71639910	1	161937774	A	G	0.425	0.05195	0.0686	3.96e-16	3387	66.9278
GCST90001473	CD62L- CD86+ myeloid Dendritic Cell %Dendritic Cell	rs75072970	1	161058351	C	T	0.4126	0.05841	0.0531	1.96e-12	3410	49.8981
GCST90001473	CD62L- CD86+ myeloid Dendritic Cell %Dendritic Cell	rs143140559	1	160972255	T	C	0.71	0.1289	0.0094	3.88e-08	3410	30.3397
GCST90001473	CD62L- CD86+ myeloid Dendritic Cell %Dendritic Cell	rs115805162	1	161410253	T	C	-0.3069	0.03321	0.2084	4.18e-20	3410	85.3996
GCST90001473	CD62L- CD86+ myeloid Dendritic Cell %Dendritic Cell	rs71639910	1	161937774	A	G	0.4245	0.05172	0.0688	3.16e-16	3410	67.3656
GCST90001473	CD62L- CD86+ myeloid Dendritic Cell %Dendritic Cell	rs71632979	1	161526397	G	A	0.929	0.0268	0.2447	1e-200	3410	1201.61
GCST90001473	CD62L- CD86+ myeloid Dendritic Cell %Dendritic Cell	rs3933769	1	161559327	G	A	-0.2076	0.02811	0.6129	1.89e-13	3410	54.5422
GCST90001474	Plasmacytoid Dendritic Cell %Dendritic Cell	rs56199187	1	161520931	T	C	-0.5887	0.02799	0.2441	1.97e-92	3410	442.367
GCST90001474	Plasmacytoid Dendritic Cell %Dendritic Cell	rs876036	7	50307710	C	T	-0.1835	0.02885	0.2645	2.25e-10	3410	40.4558
GCST90001475	HLA DR++ monocyte %monocyte	rs9271768	6	32594188	G	A	-0.2475	0.03213	0.4356	1.68e-14	3595	59.3375
GCST90001475	HLA DR++ monocyte %monocyte	rs9296042	6	32736005	T	C	-0.1923	0.02928	0.5013	5.86e-11	3595	43.1337
GCST90001475	HLA DR++ monocyte %monocyte	rs9271281	6	32581059	T	C	-0.3029	0.03046	0.5808	5.37e-23	3595	98.8869
GCST90001475	HLA DR++ monocyte %monocyte	rs62395272	6	31394424	T	C	-0.2295	0.03657	0.2819	3.91e-10	3595	39.3836
GCST90001476	HLA DR++ monocyte %leukocyte	rs9270591	6	32561424	T	C	-0.2715	0.03137	0.5793	7.44e-18	3595	74.905
GCST90001476	HLA DR++ monocyte %leukocyte	rs9271768	6	32594188	G	A	-0.2168	0.03267	0.4356	3.72e-11	3595	44.0373
GCST90001477	HLA DR++ monocyte Absolute Count	rs9272459	6	32605578	A	G	-0.1649	0.02958	0.5423	2.66e-08	3579	31.0774
GCST90001477	HLA DR++ monocyte Absolute Count	rs9275271	6	32662533	C	T	0.2356	0.03057	0.6292	1.67e-14	3579	59.3963
GCST90001478	CD4 regulatory T cell %CD4+ T cell	rs1571025	10	6134869	G	A	0.2422	0.0339	0.1766	1.11e-12	3437	51.0445
GCST90001478	CD4 regulatory T cell %CD4+ T cell	rs6602392	10	6078079	A	C	0.2173	0.03926	0.1155	3.34e-08	3437	30.6351
GCST90001479	CD4 regulatory T cell %T cell	rs1571025	10	6134869	G	A	0.2054	0.03486	0.1766	4.17e-09	3437	34.7173
GCST90001480	Resting CD4 regulatory T cell Absolute Count	rs17583875	1	197924770	A	G	1.651	0.2111	0.0029	6.94e-15	3405	61.1671
GCST90001480	Resting CD4 regulatory T cell Absolute Count	rs408686	2	39177320	A	C	-0.2089	0.03078	0.814	1.33e-11	3405	46.0617
GCST90001480	Resting CD4 regulatory T cell Absolute Count	rs6751481	2	38897810	C	T	0.2177	0.02348	0.4699	3.1e-20	3405	85.9648
GCST90001480	Resting CD4 regulatory T cell Absolute Count	rs75958070	11	79203049	C	G	-0.2006	0.03612	0.1217	3.02e-08	3405	30.8437
GCST90001481	Resting CD4 regulatory T cell %CD4 regulatory T cell	rs147071297	1	191648600	A	G	1.292	0.1788	0.0039	6.14e-13	3437	52.2144
GCST90001481	Resting CD4 regulatory T cell %CD4 regulatory T cell	rs60220946	1	193505625	T	C	0.4297	0.07742	0.0212	3.08e-08	3437	30.8052
GCST90001481	Resting CD4 regulatory T cell %CD4 regulatory T cell	rs141066700	1	193453479	G	A	0.775	0.1136	0.0093	1.05e-11	3437	46.5422
GCST90001481	Resting CD4 regulatory T cell %CD4 regulatory T cell	rs12133465	1	195430336	G	A	0.7179	0.1158	0.0096	6.33e-10	3437	38.4336
GCST90001481	Resting CD4 regulatory T cell %CD4 regulatory T cell	rs17583875	1	197924770	A	G	2.714	0.2018	0.0029	3.22e-40	3437	180.875
GCST90001481	Resting CD4 regulatory T cell %CD4 regulatory T cell	rs138915779	1	190079170	A	C	1.793	0.2061	0.0035	4.93e-18	3437	75.6841
GCST90001481	Resting CD4 regulatory T cell %CD4 regulatory T cell	rs7530076	1	195825276	A	G	-0.463	0.07456	0.9748	5.95e-10	3437	38.5612
GCST90001481	Resting CD4 regulatory T cell %CD4 regulatory T cell	rs187089343	1	182091538	C	A	0.9806	0.1707	0.0047	1e-08	3437	33.0002
GCST90001481	Resting CD4 regulatory T cell %CD4 regulatory T cell	rs17607399	2	41884212	T	C	0.209	0.03723	0.1084	2.14e-08	3437	31.5142
GCST90001481	Resting CD4 regulatory T cell %CD4 regulatory T cell	rs6751481	2	38897810	C	T	0.2946	0.02252	0.4709	3.4e-38	3437	171.131
GCST90001481	Resting CD4 regulatory T cell %CD4 regulatory T cell	rs413431	2	39176695	G	A	-0.2777	0.02969	0.8154	1.47e-20	3437	87.4846
GCST90001482	Resting CD4 regulatory T cell %CD4+ T cell	rs141066700	1	193453479	G	A	0.7007	0.1171	0.0093	2.44e-09	3437	35.8056
GCST90001482	Resting CD4 regulatory T cell %CD4+ T cell	rs17583875	1	197924770	A	G	2.309	0.2094	0.0029	8.26e-28	3437	121.589
GCST90001482	Resting CD4 regulatory T cell %CD4+ T cell	rs138915779	1	190079170	A	C	1.439	0.2131	0.0035	1.72e-11	3437	45.5989
GCST90001482	Resting CD4 regulatory T cell %CD4+ T cell	rs147071297	1	191648600	A	G	1.123	0.1849	0.0039	1.4e-09	3437	36.888
GCST90001482	Resting CD4 regulatory T cell %CD4+ T cell	rs6751481	2	38897810	C	T	0.2762	0.0232	0.4709	4.78e-32	3437	141.733
GCST90001482	Resting CD4 regulatory T cell %CD4+ T cell	rs408686	2	39177320	A	C	-0.2655	0.03044	0.8142	4.22e-18	3437	76.0746
GCST90001483	CD39+ resting CD4 regulatory T cell Absolute Count	rs146899923	1	195919849	C	T	0.8565	0.1368	0.009	4.29e-10	3405	39.1997
GCST90001483	CD39+ resting CD4 regulatory T cell Absolute Count	rs17583875	1	197924770	A	G	2.134	0.2233	0.0029	2.17e-21	3405	91.3296
GCST90001483	CD39+ resting CD4 regulatory T cell Absolute Count	rs11890666	2	38745822	A	G	-0.1566	0.02815	0.2875	2.88e-08	3405	30.9476
GCST90001483	CD39+ resting CD4 regulatory T cell Absolute Count	rs12712610	2	38897249	G	A	0.1912	0.02749	0.2972	4.16e-12	3405	48.3756
GCST90001483	CD39+ resting CD4 regulatory T cell Absolute Count	rs11188757	10	98205222	C	A	-0.1737	0.03077	0.2213	1.78e-08	3405	31.8673
GCST90001483	CD39+ resting CD4 regulatory T cell Absolute Count	rs4918971	10	97569998	G	C	0.8068	0.02149	0.4264	1e-200	3405	1409.48
GCST90001483	CD39+ resting CD4 regulatory T cell Absolute Count	rs10882701	10	97741071	C	A	-0.3551	0.0246	0.514	7.12e-46	3405	208.368
GCST90001483	CD39+ resting CD4 regulatory T cell Absolute Count	rs11188245	10	96999046	A	G	0.1845	0.02607	0.3844	1.77e-12	3405	50.0853
GCST90001483	CD39+ resting CD4 regulatory T cell Absolute Count	rs72809757	10	97285715	G	A	0.4827	0.05321	0.0586	1.94e-19	3405	82.294
GCST90001483	CD39+ resting CD4 regulatory T cell Absolute Count	rs1923692	10	98173715	G	T	-0.5138	0.05359	0.9457	1.66e-21	3405	91.9223
GCST90001483	CD39+ resting CD4 regulatory T cell Absolute Count	rs192831774	10	95387682	T	A	0.4945	0.0724	0.0311	1e-11	3405	46.6504
GCST90001484	CD39+ resting CD4 regulatory T cell %resting CD4 regulatory T cell	rs115328872	1	197921246	A	G	1.259	0.199	0.0036	2.82e-10	3437	40.0263
GCST90001484	CD39+ resting CD4 regulatory T cell %resting CD4 regulatory T cell	rs4918971	10	97569998	G	C	0.8895	0.02025	0.4267	1e-200	3437	1929.49
GCST90001484	CD39+ resting CD4 regulatory T cell %resting CD4 regulatory T cell	rs192831774	10	95387682	T	A	0.5858	0.07135	0.0313	3.07e-16	3437	67.4079
GCST90001484	CD39+ resting CD4 regulatory T cell %resting CD4 regulatory T cell	rs10882701	10	97741071	C	A	-0.3681	0.02438	0.5141	6.66e-50	3437	227.963
GCST90001484	CD39+ resting CD4 regulatory T cell %resting CD4 regulatory T cell	rs1923692	10	98173715	G	T	-0.5718	0.0529	0.9453	8.39e-27	3437	116.836
GCST90001484	CD39+ resting CD4 regulatory T cell %resting CD4 regulatory T cell	rs12777195	10	96998743	G	A	0.2008	0.02654	0.3595	4.86e-14	3437	57.2434
GCST90001484	CD39+ resting CD4 regulatory T cell %resting CD4 regulatory T cell	rs72809757	10	97285715	G	A	0.5451	0.05251	0.0588	7.07e-25	3437	107.763
GCST90001484	CD39+ resting CD4 regulatory T cell %resting CD4 regulatory T cell	rs11188757	10	98205222	C	A	-0.2044	0.03049	0.2207	2.36e-11	3437	44.9414
GCST90001485	CD39+ resting CD4 regulatory T cell %CD4 regulatory T cell	rs11579717	1	199999121	A	G	1.718	0.1835	0.0044	1.35e-20	3437	87.6545
GCST90001485	CD39+ resting CD4 regulatory T cell %CD4 regulatory T cell	rs116794175	1	194010208	C	T	1.311	0.1905	0.0042	6.98e-12	3437	47.3604
GCST90001485	CD39+ resting CD4 regulatory T cell %CD4 regulatory T cell	rs34645541	1	195875605	A	C	0.7843	0.1289	0.0095	1.29e-09	3437	37.0219
GCST90001485	CD39+ resting CD4 regulatory T cell %CD4 regulatory T cell	rs113435341	1	198151688	G	A	2.267	0.2171	0.0032	3.79e-25	3437	109.039
GCST90001485	CD39+ resting CD4 regulatory T cell %CD4 regulatory T cell	rs11890666	2	38745822	A	G	-0.1612	0.02787	0.2866	7.94e-09	3437	33.4546
GCST90001485	CD39+ resting CD4 regulatory T cell %CD4 regulatory T cell	rs12712610	2	38897249	G	A	0.201	0.02719	0.2975	1.83e-13	3437	54.6479
GCST90001485	CD39+ resting CD4 regulatory T cell %CD4 regulatory T cell	rs12777195	10	96998743	G	A	0.1965	0.02651	0.3595	1.56e-13	3437	54.9422
GCST90001485	CD39+ resting CD4 regulatory T cell %CD4 regulatory T cell	rs10882701	10	97741071	C	A	-0.3593	0.02438	0.5141	1.08e-47	3437	217.194
GCST90001485	CD39+ resting CD4 regulatory T cell %CD4 regulatory T cell	rs1923692	10	98173715	G	T	-0.5496	0.05289	0.9453	6.37e-25	3437	107.981
GCST90001485	CD39+ resting CD4 regulatory T cell %CD4 regulatory T cell	rs192831774	10	95387682	T	A	0.5247	0.07138	0.0313	2.46e-13	3437	54.0342
GCST90001485	CD39+ resting CD4 regulatory T cell %CD4 regulatory T cell	rs4918969	10	97562938	A	G	0.8426	0.02078	0.4267	1e-200	3437	1644.19
GCST90001485	CD39+ resting CD4 regulatory T cell %CD4 regulatory T cell	rs11188757	10	98205222	C	A	-0.182	0.03048	0.2207	2.6e-09	3437	35.6544
GCST90001485	CD39+ resting CD4 regulatory T cell %CD4 regulatory T cell	rs72809757	10	97285715	G	A	0.5051	0.05255	0.0588	1.33e-21	3437	92.3867
GCST90001486	Activated CD4 regulatory T cell Absolute Count	rs138915779	1	190079170	A	C	-1.288	0.2345	0.0034	4.23e-08	3405	30.168
GCST90001486	Activated CD4 regulatory T cell Absolute Count	rs113435341	1	198151688	G	A	-1.414	0.2277	0.0032	5.88e-10	3405	38.5632
GCST90001487	Activated CD4 regulatory T cell %CD4 regulatory T cell	rs7530076	1	195825276	A	G	0.4628	0.08043	0.9748	9.52e-09	3437	33.1093
GCST90001487	Activated CD4 regulatory T cell %CD4 regulatory T cell	rs17583875	1	197924770	A	G	-1.532	0.2241	0.0029	9.63e-12	3437	46.7341
GCST90001487	Activated CD4 regulatory T cell %CD4 regulatory T cell	rs138915779	1	190079170	A	C	-1.347	0.2241	0.0035	2.06e-09	3437	36.1286
GCST90001487	Activated CD4 regulatory T cell %CD4 regulatory T cell	rs141066700	1	193453479	G	A	-0.682	0.1241	0.0093	4.18e-08	3437	30.2013
GCST90001489	CD39+ activated CD4 regulatory T cell Absolute Count	rs10786199	10	97069472	A	G	-0.189	0.02875	0.2894	5.63e-11	3405	43.2163
GCST90001489	CD39+ activated CD4 regulatory T cell Absolute Count	rs72809762	10	97294154	T	C	0.3373	0.0511	0.0675	4.74e-11	3405	43.5703
GCST90001489	CD39+ activated CD4 regulatory T cell Absolute Count	rs7088961	10	97608114	G	C	0.8764	0.02116	0.4683	1e-200	3405	1715.43
GCST90001489	CD39+ activated CD4 regulatory T cell Absolute Count	rs10882701	10	97741071	C	A	-0.3631	0.02528	0.514	1.8e-45	3405	206.3
GCST90001489	CD39+ activated CD4 regulatory T cell Absolute Count	rs11188757	10	98205222	C	A	-0.2494	0.03146	0.2213	3.06e-15	3405	62.8457
GCST90001489	CD39+ activated CD4 regulatory T cell Absolute Count	rs202211780	10	97016742	G	A	0.4192	0.04585	0.0878	1.02e-19	3405	83.5918
GCST90001491	CD39+ activated CD4 regulatory T cell %CD4 regulatory T cell	rs72809762	10	97294154	T	C	0.3615	0.05014	0.0675	6.86e-13	3437	51.9814
GCST90001491	CD39+ activated CD4 regulatory T cell %CD4 regulatory T cell	rs202211780	10	97016742	G	A	0.4416	0.04511	0.0877	2.46e-22	3437	95.8324
GCST90001491	CD39+ activated CD4 regulatory T cell %CD4 regulatory T cell	rs12268044	10	98794615	T	C	-0.1886	0.02672	0.3439	2.05e-12	3437	49.8208
GCST90001491	CD39+ activated CD4 regulatory T cell %CD4 regulatory T cell	rs141018090	10	98169221	T	G	0.4456	0.05532	0.0528	1.08e-15	3437	64.8823
GCST90001491	CD39+ activated CD4 regulatory T cell %CD4 regulatory T cell	rs10786199	10	97069472	A	G	-0.1864	0.02836	0.2888	5.61e-11	3437	43.1996
GCST90001491	CD39+ activated CD4 regulatory T cell %CD4 regulatory T cell	rs10736092	10	97570315	G	A	0.9153	0.0203	0.4692	1e-200	3437	2032.99
GCST90001491	CD39+ activated CD4 regulatory T cell %CD4 regulatory T cell	rs10882701	10	97741071	C	A	-0.3538	0.02489	0.5141	1.32e-44	3437	202.053
GCST90001492	Secreting CD4 regulatory T cell Absolute Count	rs11579717	1	199999121	A	G	-1.201	0.1934	0.0044	5.94e-10	3405	38.5632
GCST90001492	Secreting CD4 regulatory T cell Absolute Count	rs113435341	1	198151688	G	A	-2.032	0.2282	0.0032	8.69e-19	3405	79.2896
GCST90001492	Secreting CD4 regulatory T cell Absolute Count	rs138915779	1	190079170	A	C	-1.455	0.2371	0.0034	9.4e-10	3405	37.6585
GCST90001492	Secreting CD4 regulatory T cell Absolute Count	rs61839660	10	6094697	T	C	0.3436	0.05734	0.0542	2.27e-09	3405	35.908
GCST90001493	Secreting CD4 regulatory T cell %CD4 regulatory T cell	rs113435341	1	198151688	G	A	-2.54	0.2093	0.0032	3.14e-33	3437	147.275
GCST90001493	Secreting CD4 regulatory T cell %CD4 regulatory T cell	rs11579717	1	199999121	A	G	-1.776	0.1774	0.0044	2.93e-23	3437	100.226
GCST90001493	Secreting CD4 regulatory T cell %CD4 regulatory T cell	rs116794175	1	194010208	C	T	-1.417	0.1841	0.0042	1.78e-14	3437	59.2423
GCST90001493	Secreting CD4 regulatory T cell %CD4 regulatory T cell	rs413431	2	39176695	G	A	0.2955	0.03106	0.8154	3.31e-21	3437	90.5132
GCST90001493	Secreting CD4 regulatory T cell %CD4 regulatory T cell	rs17607399	2	41884212	T	C	-0.2213	0.03894	0.1084	1.44e-08	3437	32.2977
GCST90001493	Secreting CD4 regulatory T cell %CD4 regulatory T cell	rs6751481	2	38897810	C	T	-0.2879	0.02374	0.4709	3.53e-33	3437	147.069
GCST90001494	Secreting CD4 regulatory T cell %CD4+ T cell	rs138915779	1	190079170	A	C	-1.514	0.2286	0.0035	4.11e-11	3437	43.8631
GCST90001494	Secreting CD4 regulatory T cell %CD4+ T cell	rs113435341	1	198151688	G	A	-2.18	0.2206	0.0032	9.94e-23	3437	97.6567
GCST90001494	Secreting CD4 regulatory T cell %CD4+ T cell	rs11579717	1	199999121	A	G	-1.625	0.1865	0.0044	4.49e-18	3437	75.9188
GCST90001494	Secreting CD4 regulatory T cell %CD4+ T cell	rs12712610	2	38897249	G	A	-0.1818	0.02763	0.2975	5.43e-11	3437	43.2938
GCST90001494	Secreting CD4 regulatory T cell %CD4+ T cell	rs138960714	4	123422719	C	A	-2.942	0.5018	0.0006	4.97e-09	3437	34.3735
GCST90001494	Secreting CD4 regulatory T cell %CD4+ T cell	rs74830391	7	37427289	T	C	0.1999	0.03637	0.1525	4.14e-08	3437	30.2092
GCST90001494	Secreting CD4 regulatory T cell %CD4+ T cell	rs7893324	10	6111075	C	T	0.2816	0.03509	0.1562	1.37e-15	3437	64.4019
GCST90001495	CD39+ secreting CD4 regulatory T cell Absolute Count	rs202211780	10	97016742	G	A	0.4715	0.04614	0.0878	3.68e-24	3405	104.426
GCST90001495	CD39+ secreting CD4 regulatory T cell Absolute Count	rs11188757	10	98205222	C	A	-0.2549	0.03174	0.2213	1.33e-15	3405	64.495
GCST90001495	CD39+ secreting CD4 regulatory T cell Absolute Count	rs10786199	10	97069472	A	G	-0.1932	0.02906	0.2894	3.39e-11	3405	44.2001
GCST90001495	CD39+ secreting CD4 regulatory T cell Absolute Count	rs7914286	10	97565783	A	G	0.9765	0.02064	0.4258	1e-200	3405	2238.34
GCST90001495	CD39+ secreting CD4 regulatory T cell Absolute Count	rs10882701	10	97741071	C	A	-0.4069	0.02528	0.514	3.19e-56	3405	259.072
GCST90001495	CD39+ secreting CD4 regulatory T cell Absolute Count	rs72809762	10	97294154	T	C	0.4322	0.05126	0.0675	4.98e-17	3405	71.0906
GCST90001496	CD39+ secreting CD4 regulatory T cell %secreting CD4 regulatory T cell	rs10882701	10	97741071	C	A	-0.4034	0.02502	0.5141	2.04e-56	3437	259.954
GCST90001496	CD39+ secreting CD4 regulatory T cell %secreting CD4 regulatory T cell	rs202211780	10	97016742	G	A	0.5017	0.04555	0.0877	9.5e-28	3437	121.314
GCST90001496	CD39+ secreting CD4 regulatory T cell %secreting CD4 regulatory T cell	rs2861152	10	97603163	A	G	1.04	0.01933	0.427	1e-200	3437	2894.7
GCST90001496	CD39+ secreting CD4 regulatory T cell %secreting CD4 regulatory T cell	rs141018090	10	98169221	T	G	0.5578	0.05578	0.0528	3.17e-23	3437	100
GCST90001496	CD39+ secreting CD4 regulatory T cell %secreting CD4 regulatory T cell	rs145557266	10	95850055	G	A	0.7359	0.09042	0.0211	5.55e-16	3437	66.2382
GCST90001496	CD39+ secreting CD4 regulatory T cell %secreting CD4 regulatory T cell	rs117200502	10	97070990	T	C	0.4259	0.0408	0.1114	3.91e-25	3437	108.967
GCST90001496	CD39+ secreting CD4 regulatory T cell %secreting CD4 regulatory T cell	rs12245404	10	98768220	A	G	0.6482	0.1153	0.0135	2.06e-08	3437	31.6053
GCST90001496	CD39+ secreting CD4 regulatory T cell %secreting CD4 regulatory T cell	rs7914975	10	96839312	C	T	-0.3666	0.06649	0.9607	3.77e-08	3437	30.3999
GCST90001497	CD39+ secreting CD4 regulatory T cell %CD4 regulatory T cell	rs10786199	10	97069472	A	G	-0.1827	0.02838	0.2888	1.39e-10	3437	41.4431
GCST90001497	CD39+ secreting CD4 regulatory T cell %CD4 regulatory T cell	rs2275759	10	97624709	C	A	1.015	0.01889	0.4692	1e-200	3437	2887.14
GCST90001497	CD39+ secreting CD4 regulatory T cell %CD4 regulatory T cell	rs10882701	10	97741071	C	A	-0.3962	0.02472	0.5141	8.03e-56	3437	256.881
GCST90001497	CD39+ secreting CD4 regulatory T cell %CD4 regulatory T cell	rs72809762	10	97294154	T	C	0.4759	0.0499	0.0675	2.7e-21	3437	90.9558
GCST90001497	CD39+ secreting CD4 regulatory T cell %CD4 regulatory T cell	rs7918541	10	98168559	G	A	-0.5171	0.0553	0.9472	1.53e-20	3437	87.4377
GCST90001497	CD39+ secreting CD4 regulatory T cell %CD4 regulatory T cell	rs202211780	10	97016742	G	A	0.5032	0.04495	0.0877	1.37e-28	3437	125.32
GCST90001497	CD39+ secreting CD4 regulatory T cell %CD4 regulatory T cell	rs12268044	10	98794615	T	C	-0.1937	0.02673	0.3439	5.32e-13	3437	52.5123
GCST90001497	CD39+ secreting CD4 regulatory T cell %CD4 regulatory T cell	rs147121076	10	95924521	G	T	0.4681	0.0813	0.0262	9.29e-09	3437	33.151
GCST90001498	Activated & resting CD4 regulatory T cell Absolute Count	rs6751481	2	38897810	C	T	0.1507	0.02494	0.4699	1.68e-09	3405	36.5118
GCST90001499	Activated & resting CD4 regulatory T cell %CD4 regulatory T cell	rs116794175	1	194010208	C	T	1.427	0.1851	0.0042	1.62e-14	3437	59.434
GCST90001499	Activated & resting CD4 regulatory T cell %CD4 regulatory T cell	rs113435341	1	198151688	G	A	2.569	0.2103	0.0032	1.28e-33	3437	149.228
GCST90001499	Activated & resting CD4 regulatory T cell %CD4 regulatory T cell	rs11579717	1	199999121	A	G	1.815	0.1783	0.0044	5.33e-24	3437	103.622
GCST90001499	Activated & resting CD4 regulatory T cell %CD4 regulatory T cell	rs17607399	2	41884212	T	C	0.218	0.03915	0.1084	2.77e-08	3437	31.0063
GCST90001499	Activated & resting CD4 regulatory T cell %CD4 regulatory T cell	rs413431	2	39176695	G	A	-0.2936	0.03123	0.8154	9.54e-21	3437	88.3829
GCST90001499	Activated & resting CD4 regulatory T cell %CD4 regulatory T cell	rs6751481	2	38897810	C	T	0.2886	0.02387	0.4709	5.49e-33	3437	146.18
GCST90001500	Activated & resting CD4 regulatory T cell %CD4+ T cell	rs17583875	1	197924770	A	G	1.827	0.2239	0.0029	4.64e-16	3437	66.5839
GCST90001500	Activated & resting CD4 regulatory T cell %CD4+ T cell	rs408686	2	39177320	A	C	-0.2228	0.03216	0.8142	5.06e-12	3437	47.9953
GCST90001500	Activated & resting CD4 regulatory T cell %CD4+ T cell	rs6751481	2	38897810	C	T	0.2086	0.02476	0.4709	5.19e-17	3437	70.9786
GCST90001501	Activated & secreting CD4 regulatory T cell Absolute Count	rs113435341	1	198151688	G	A	-2.018	0.2282	0.0032	1.47e-18	3405	78.2008
GCST90001501	Activated & secreting CD4 regulatory T cell Absolute Count	rs138915779	1	190079170	A	C	-1.518	0.2369	0.0034	1.67e-10	3405	41.0595
GCST90001501	Activated & secreting CD4 regulatory T cell Absolute Count	rs11579717	1	199999121	A	G	-1.179	0.1933	0.0044	1.18e-09	3405	37.2018
GCST90001501	Activated & secreting CD4 regulatory T cell Absolute Count	rs61839660	10	6094697	T	C	0.3316	0.05733	0.0542	7.93e-09	3405	33.4553
GCST90001502	Activated & secreting CD4 regulatory T cell %CD4 regulatory T cell	rs138915779	1	190079170	A	C	-1.784	0.2042	0.0035	3.7e-18	3437	76.327
GCST90001502	Activated & secreting CD4 regulatory T cell %CD4 regulatory T cell	rs146899923	1	195919849	C	T	-0.7496	0.1241	0.0089	1.68e-09	3437	36.4851
GCST90001502	Activated & secreting CD4 regulatory T cell %CD4 regulatory T cell	rs11579717	1	199999121	A	G	-1.821	0.1663	0.0044	1.87e-27	3437	119.904
GCST90001502	Activated & secreting CD4 regulatory T cell %CD4 regulatory T cell	rs187089343	1	182091538	C	A	-0.9956	0.1693	0.0047	4.52e-09	3437	34.5825
GCST90001502	Activated & secreting CD4 regulatory T cell %CD4 regulatory T cell	rs7530076	1	195825276	A	G	0.4611	0.07373	0.9748	4.5e-10	3437	39.1113
GCST90001502	Activated & secreting CD4 regulatory T cell %CD4 regulatory T cell	rs113435341	1	198151688	G	A	-2.621	0.1957	0.0032	6.33e-40	3437	179.371
GCST90001502	Activated & secreting CD4 regulatory T cell %CD4 regulatory T cell	rs413431	2	39176695	G	A	0.2748	0.0293	0.8154	1.16e-20	3437	87.9626
GCST90001502	Activated & secreting CD4 regulatory T cell %CD4 regulatory T cell	rs17607399	2	41884212	T	C	-0.2077	0.03673	0.1084	1.7e-08	3437	31.9765
GCST90001502	Activated & secreting CD4 regulatory T cell %CD4 regulatory T cell	rs6751481	2	38897810	C	T	-0.2903	0.02227	0.4709	6.29e-38	3437	169.924
GCST90001503	Activated & secreting CD4 regulatory T cell %CD4+ T cell	rs138915779	1	190079170	A	C	-1.565	0.2272	0.0035	6.75e-12	3437	47.4474
GCST90001503	Activated & secreting CD4 regulatory T cell %CD4+ T cell	rs11579717	1	199999121	A	G	-1.573	0.1855	0.0044	3.35e-17	3437	71.9067
GCST90001503	Activated & secreting CD4 regulatory T cell %CD4+ T cell	rs113435341	1	198151688	G	A	-2.11	0.2195	0.0032	1.31e-21	3437	92.4051
GCST90001503	Activated & secreting CD4 regulatory T cell %CD4+ T cell	rs12712610	2	38897249	G	A	-0.1572	0.02752	0.2975	1.21e-08	3437	32.6293
GCST90001503	Activated & secreting CD4 regulatory T cell %CD4+ T cell	rs138960714	4	123422719	C	A	-2.923	0.4989	0.0006	5.13e-09	3437	34.3266
GCST90001503	Activated & secreting CD4 regulatory T cell %CD4+ T cell	rs74830391	7	37427289	T	C	0.1992	0.03616	0.1525	3.87e-08	3437	30.3474
GCST90001503	Activated & secreting CD4 regulatory T cell %CD4+ T cell	rs11256966	10	6185310	G	C	-0.1567	0.02626	0.3848	2.64e-09	3437	35.6081
GCST90001503	Activated & secreting CD4 regulatory T cell %CD4+ T cell	rs61839660	10	6094697	T	C	0.4097	0.05516	0.0543	1.38e-13	3437	55.1675
GCST90001503	Activated & secreting CD4 regulatory T cell %CD4+ T cell	rs147838148	22	47814108	G	T	-2.662	0.4776	0.0006	2.68e-08	3437	31.0662
GCST90001504	CD25++ CD4+ T cell Absolute Count	rs61839660	10	6094697	T	C	0.4625	0.05656	0.0542	4.05e-16	3405	66.8659
GCST90001505	CD25++ CD4+ T cell %CD4+ T cell	rs61839660	10	6094697	T	C	0.592	0.05509	0.0543	1.64e-26	3437	115.478
GCST90001505	CD25++ CD4+ T cell %CD4+ T cell	rs10905892	10	6183022	T	C	0.2715	0.04829	0.0752	2.04e-08	3437	31.6101
GCST90001506	CD25++ CD4+ T cell %T cell	rs61839660	10	6094697	T	C	0.5156	0.05562	0.0543	3.21e-20	3437	85.9338
GCST90001507	CD25++ CD45RA+ CD4 not regulatory T cell Absolute Count	rs116517602	1	198922068	T	C	1.722	0.1913	0.0041	3.67e-19	3405	81.0282
GCST90001507	CD25++ CD45RA+ CD4 not regulatory T cell Absolute Count	rs12712610	2	38897249	G	A	0.2347	0.02843	0.2972	2.15e-16	3405	68.151
GCST90001507	CD25++ CD45RA+ CD4 not regulatory T cell Absolute Count	rs11124653	2	39112166	A	C	-0.1861	0.0267	0.5907	3.74e-12	3405	48.5814
GCST90001508	CD25++ CD45RA+ CD4 not regulatory T cell %CD4+ T cell	rs61836370	1	188691469	G	A	0.6318	0.1074	0.0145	4.42e-09	3437	34.6059
GCST90001508	CD25++ CD45RA+ CD4 not regulatory T cell %CD4+ T cell	rs116517602	1	198922068	T	C	1.941	0.1905	0.0041	4.76e-24	3437	103.815
GCST90001508	CD25++ CD45RA+ CD4 not regulatory T cell %CD4+ T cell	rs13024840	2	38895920	A	T	0.2764	0.02911	0.2587	4.05e-21	3437	90.1554
GCST90001508	CD25++ CD45RA+ CD4 not regulatory T cell %CD4+ T cell	rs11124653	2	39112166	A	C	-0.2138	0.02624	0.5911	5.23e-16	3437	66.3877
GCST90001508	CD25++ CD45RA+ CD4 not regulatory T cell %CD4+ T cell	rs10905719	10	6115171	A	G	0.1841	0.03172	0.2082	7.06e-09	3437	33.6854
GCST90001509	CD25++ CD45RA+ CD4 not regulatory T cell %T cell	rs61836370	1	188691469	G	A	0.6084	0.1074	0.0145	1.58e-08	3437	32.09
GCST90001509	CD25++ CD45RA+ CD4 not regulatory T cell %T cell	rs116517602	1	198922068	T	C	1.875	0.1906	0.0041	1.5e-22	3437	96.7736
GCST90001509	CD25++ CD45RA+ CD4 not regulatory T cell %T cell	rs13024840	2	38895920	A	T	0.2465	0.02917	0.2587	4.22e-17	3437	71.4103
GCST90001509	CD25++ CD45RA+ CD4 not regulatory T cell %T cell	rs11124653	2	39112166	A	C	-0.1952	0.02627	0.5911	1.36e-13	3437	55.2128
GCST90001509	CD25++ CD45RA+ CD4 not regulatory T cell %T cell	rs10905719	10	6115171	A	G	0.1734	0.03172	0.2082	4.88e-08	3437	29.8835
GCST90001510	CD25++ CD45RA- CD4 not regulatory T cell Absolute Count	rs113435341	1	198151688	G	A	-1.681	0.2295	0.0032	3.03e-13	3405	53.65
GCST90001510	CD25++ CD45RA- CD4 not regulatory T cell Absolute Count	rs61839660	10	6094697	T	C	0.5547	0.05665	0.0542	2.4e-22	3405	95.8775
GCST90001511	CD25++ CD45RA- CD4 not regulatory T cell %CD4+ T cell	rs116794175	1	194010208	C	T	-1.101	0.1969	0.0042	2.46e-08	3437	31.2668
GCST90001511	CD25++ CD45RA- CD4 not regulatory T cell %CD4+ T cell	rs17583875	1	197924770	A	G	-1.737	0.2311	0.0029	7.08e-14	3437	56.4937
GCST90001511	CD25++ CD45RA- CD4 not regulatory T cell %CD4+ T cell	rs61839660	10	6094697	T	C	0.6146	0.05523	0.0543	2.78e-28	3437	123.833
GCST90001512	CD25++ CD45RA- CD4 not regulatory T cell %T cell	rs4497244	1	197997953	A	G	-1.396	0.2116	0.0033	4.86e-11	3437	43.5251
GCST90001512	CD25++ CD45RA- CD4 not regulatory T cell %T cell	rs11579717	1	199999121	A	G	-1.078	0.1911	0.0044	1.83e-08	3437	31.8212
GCST90001512	CD25++ CD45RA- CD4 not regulatory T cell %T cell	rs61839660	10	6094697	T	C	0.5758	0.05532	0.0543	5.32e-25	3437	108.338
GCST90001514	Hematopoietic Stem Cell Absolute Count	rs115937242	2	136121922	A	G	1.543	0.1747	0.0086	2.3e-18	1858	78.0092
GCST90001514	Hematopoietic Stem Cell Absolute Count	rs74529033	2	137747326	G	A	1.453	0.1814	0.0081	2e-15	1858	64.1589
GCST90001515	Immature Myeloid-Derived Suppressor Cells Absolute Count	rs4499342	19	8786913	T	C	-0.2816	0.04685	0.1527	2.2e-09	1857	36.1282
GCST90001515	Immature Myeloid-Derived Suppressor Cells Absolute Count	rs2455069	19	51728641	G	A	0.3938	0.03247	0.5197	1.25e-32	1857	147.091
GCST90001516	Immature Myeloid-Derived Suppressor Cells %CD33dim HLA DR- CD66b-	rs72923436	2	176970247	A	C	-0.5379	0.09656	0.0307	2.92e-08	1857	31.0319
GCST90001516	Immature Myeloid-Derived Suppressor Cells %CD33dim HLA DR- CD66b-	rs2455069	19	51728641	G	A	0.2522	0.03266	0.5197	1.86e-14	1857	59.629
GCST90001517	CD33+ HLA DR+ Absolute Count	rs3865444	19	51727962	A	C	-0.3696	0.03875	0.2131	4.36e-21	1858	90.9747
GCST90001518	CD33+ HLA DR+ CD14- Absolute Count	rs3865444	19	51727962	A	C	-0.3767	0.03917	0.2131	2.13e-21	1858	92.4877
GCST90001519	CD33+ HLA DR+ CD14- %CD33+ HLA DR+	rs7245846	19	51731176	A	G	-0.3128	0.03922	0.2236	2.63e-15	1858	63.609
GCST90001520	CD33+ HLA DR+ CD14dim Absolute Count	rs74253876	18	5858361	T	C	-0.2252	0.03955	0.2177	1.45e-08	1858	32.4223
GCST90001520	CD33+ HLA DR+ CD14dim Absolute Count	rs3865444	19	51727962	A	C	-0.3278	0.03915	0.2131	1.08e-16	1858	70.1059
GCST90001521	CD33+ HLA DR+ CD14dim %CD33+ HLA DR+	rs111231787	5	112408670	T	C	1.244	0.2236	0.0057	3.04e-08	1858	30.9526
GCST90001522	CD33- HLA DR- Absolute Count	rs9916257	17	33797371	T	G	-0.1904	0.03354	0.5737	1.59e-08	1858	32.2261
GCST90001523	CD33- HLA DR+ Absolute Count	rs876036	7	50307710	C	T	-0.2533	0.03729	0.2635	1.49e-11	1858	46.1409
GCST90001523	CD33- HLA DR+ Absolute Count	rs1697573	19	51718317	A	T	-0.4103	0.03231	0.5191	1.73e-35	1858	161.261
GCST90001524	Granulocytic Myeloid-Derived Suppressor Cells Absolute Count	rs16988872	19	51580161	T	C	-0.2007	0.03572	0.2659	2.2e-08	1856	31.5698
GCST90001524	Granulocytic Myeloid-Derived Suppressor Cells Absolute Count	rs3865444	19	51727962	A	C	-0.2687	0.03761	0.2128	1.28e-12	1856	51.0421
GCST90001525	CD33dim HLA DR+ CD11b+ Absolute Count	rs1801274	1	161479745	G	A	0.2617	0.03479	0.3334	8.34e-14	1858	56.5846
GCST90001526	CD33dim HLA DR+ CD11b+ %CD33dim HLA DR+	rs1801274	1	161479745	G	A	0.5511	0.03437	0.3334	2.77e-54	1858	257.1
GCST90001526	CD33dim HLA DR+ CD11b+ %CD33dim HLA DR+	rs3820097	1	161049358	A	G	-0.4313	0.07416	0.9459	7.11e-09	1858	33.8236
GCST90001526	CD33dim HLA DR+ CD11b+ %CD33dim HLA DR+	rs3826007	15	80263217	T	C	0.361	0.04027	0.2209	7.44e-19	1858	80.3621
GCST90001527	CD33dim HLA DR+ CD11b- Absolute Count	rs185048341	9	107953420	A	G	-0.6561	0.1188	0.0175	3.83e-08	1858	30.5005
GCST90001527	CD33dim HLA DR+ CD11b- Absolute Count	rs67760360	15	80260872	A	G	-0.3414	0.0375	0.2209	2.2e-19	1858	82.8828
GCST90001528	CD33dim HLA DR+ CD11b- %CD33dim HLA DR+	rs1801274	1	161479745	G	A	-0.5517	0.03439	0.3334	2.53e-54	1858	257.36
GCST90001528	CD33dim HLA DR+ CD11b- %CD33dim HLA DR+	rs3820097	1	161049358	A	G	0.4291	0.07422	0.9459	8.7e-09	1858	33.4253
GCST90001528	CD33dim HLA DR+ CD11b- %CD33dim HLA DR+	rs3826007	15	80263217	T	C	-0.3541	0.04034	0.2209	3.71e-18	1858	77.0513
GCST90001530	Monocytic Myeloid-Derived Suppressor Cells Absolute Count	rs80032720	6	32384933	A	G	-0.4389	0.06992	0.0749	4.31e-10	1855	39.4029
GCST90001530	Monocytic Myeloid-Derived Suppressor Cells Absolute Count	rs2071473	6	32782605	T	C	-0.2405	0.03772	0.3892	2.3e-10	1855	40.6525
GCST90001530	Monocytic Myeloid-Derived Suppressor Cells Absolute Count	rs9271768	6	32594188	G	A	0.3668	0.03985	0.4372	8.99e-20	1855	84.7231
GCST90001530	Monocytic Myeloid-Derived Suppressor Cells Absolute Count	rs9270591	6	32561424	T	C	0.4161	0.03887	0.5755	5.46e-26	1855	114.595
GCST90001530	Monocytic Myeloid-Derived Suppressor Cells Absolute Count	rs1354106	19	51737991	G	T	-0.4306	0.03825	0.2237	1.72e-28	1855	126.732
GCST90001531	CD33dim HLA DR- Absolute Count	rs114590598	1	185852065	T	C	2.431	0.4216	0.0016	9.41e-09	1856	33.2482
GCST90001531	CD33dim HLA DR- Absolute Count	rs78744187	19	33754548	T	C	-0.5108	0.06739	0.0673	5.44e-14	1856	57.4528
GCST90001531	CD33dim HLA DR- Absolute Count	rs33978622	19	51736383	C	G	-0.4747	0.0388	0.215	3.74e-33	1856	149.684
GCST90001532	Basophil Absolute Count	rs114590598	1	185852065	T	C	2.421	0.4204	0.0016	9.84e-09	1857	33.1638
GCST90001532	Basophil Absolute Count	rs3865444	19	51727962	A	C	-0.4855	0.03861	0.2132	7.51e-35	1857	158.117
GCST90001532	Basophil Absolute Count	rs78744187	19	33754548	T	C	-0.5045	0.06722	0.0673	9.46e-14	1857	56.3281
GCST90001533	Basophil %CD33dim HLA DR- CD66b-	rs7351079	19	51574038	G	A	-0.2756	0.03696	0.2722	1.37e-13	1857	55.6025
GCST90001533	Basophil %CD33dim HLA DR- CD66b-	rs3865444	19	51727962	A	C	-0.5183	0.03788	0.2132	1.14e-40	1857	187.216
GCST90001533	Basophil %CD33dim HLA DR- CD66b-	rs4499342	19	8786913	T	C	0.2541	0.04602	0.1527	3.85e-08	1857	30.4871
GCST90001534	CD45RA- CD4+ T cell Absolute Count	rs146620586	1	198524264	T	G	-2.006	0.2934	0.0032	9.58e-12	3395	46.7457
GCST90001534	CD45RA- CD4+ T cell Absolute Count	rs653178	12	112007756	T	C	-0.1619	0.02833	0.5287	1.18e-08	3395	32.6588
GCST90001535	CD45RA- CD4+ T cell %CD4+ T cell	rs11579717	1	199999121	A	G	-1.081	0.1759	0.0044	8.87e-10	3427	37.7676
GCST90001535	CD45RA- CD4+ T cell %CD4+ T cell	rs146620586	1	198524264	T	G	-2.021	0.2655	0.0032	3.46e-14	3427	57.9433
GCST90001535	CD45RA- CD4+ T cell %CD4+ T cell	rs11124653	2	39112166	A	C	0.1345	0.02443	0.5909	3.92e-08	3427	30.3108
GCST90001535	CD45RA- CD4+ T cell %CD4+ T cell	rs12712610	2	38897249	G	A	-0.1902	0.02599	0.2969	3.13e-13	3427	53.556
GCST90001536	CD45RA- CD4+ T cell %T cell	rs146620586	1	198524264	T	G	-1.991	0.2693	0.0032	1.78e-13	3427	54.66
GCST90001536	CD45RA- CD4+ T cell %T cell	rs12712610	2	38897249	G	A	-0.1632	0.02646	0.2969	7.82e-10	3427	38.0418
GCST90001537	Central Memory CD4+ T cell Absolute Count	rs3184504	12	111884608	C	T	-0.1609	0.02705	0.5292	2.98e-09	3395	35.3816
GCST90001538	Central Memory CD4+ T cell %CD4+ T cell	rs6751481	2	38897810	C	T	-0.1726	0.0256	0.4704	1.82e-11	3427	45.4571
GCST90001540	Naive CD4+ T cell Absolute Count	rs3129891	6	32415080	A	G	-0.2185	0.03362	0.2239	9.33e-11	3395	42.2384
GCST90001540	Naive CD4+ T cell Absolute Count	rs9271772	6	32594275	A	G	0.2514	0.03424	0.7751	2.62e-13	3395	53.9092
GCST90001541	Naive CD4+ T cell %CD4+ T cell	rs146620586	1	198524264	T	G	1.495	0.2604	0.0032	1.01e-08	3427	32.961
GCST90001541	Naive CD4+ T cell %CD4+ T cell	rs12712610	2	38897249	G	A	0.1457	0.02548	0.2969	1.18e-08	3427	32.6979
GCST90001541	Naive CD4+ T cell %CD4+ T cell	rs113243185	6	32585071	C	G	-0.2104	0.03639	0.1996	8.06e-09	3427	33.4293
GCST90001541	Naive CD4+ T cell %CD4+ T cell	rs9271536	6	32589978	T	A	0.2324	0.03331	0.7798	3.6e-12	3427	48.6769
GCST90001542	Effector Memory CD4+ T cell Absolute Count	rs146620586	1	198524264	T	G	-1.951	0.2896	0.0032	1.9e-11	3395	45.3855
GCST90001542	Effector Memory CD4+ T cell Absolute Count	rs6729741	2	118599600	T	A	-0.1485	0.02603	0.5459	1.24e-08	3395	32.5465
GCST90001543	Effector Memory CD4+ T cell %CD4+ T cell	rs146620586	1	198524264	T	G	-1.617	0.2699	0.0032	2.3e-09	3427	35.8934
GCST90001543	Effector Memory CD4+ T cell %CD4+ T cell	rs9270601	6	32561743	C	G	-0.2068	0.03683	0.796	2.12e-08	3427	31.5281
GCST90001543	Effector Memory CD4+ T cell %CD4+ T cell	rs4959028	6	32383138	G	A	0.2111	0.03351	0.2288	3.35e-10	3427	39.6851
GCST90001544	Effector Memory CD4+ T cell %T cell	rs146620586	1	198524264	T	G	-1.711	0.2639	0.0032	1.02e-10	3427	42.036
GCST90001544	Effector Memory CD4+ T cell %T cell	rs113243185	6	32585071	C	G	0.2134	0.03693	0.1996	8.19e-09	3427	33.3911
GCST90001544	Effector Memory CD4+ T cell %T cell	rs9267484	6	31505724	T	A	0.2376	0.0419	0.1729	1.55e-08	3427	32.1562
GCST90001544	Effector Memory CD4+ T cell %T cell	rs9271536	6	32589978	T	A	-0.2368	0.0338	0.7798	2.95e-12	3427	49.0829
GCST90001544	Effector Memory CD4+ T cell %T cell	rs2981595	12	10583297	A	G	-0.1686	0.02956	0.8064	1.26e-08	3427	32.5317
GCST90001545	Terminally Differentiated CD4+ T cell Absolute Count	rs12712610	2	38897249	G	A	0.183	0.02834	0.2966	1.22e-10	3395	41.6968
GCST90001545	Terminally Differentiated CD4+ T cell Absolute Count	rs9271537	6	32589982	T	C	-0.1866	0.03113	0.633	2.26e-09	3395	35.9306
GCST90001546	Terminally Differentiated CD4+ T cell %CD4+ T cell	rs113435341	1	198151688	G	A	1.234	0.2235	0.0032	3.65e-08	3427	30.4842
GCST90001546	Terminally Differentiated CD4+ T cell %CD4+ T cell	rs13024840	2	38895920	A	T	0.2065	0.02846	0.2578	4.89e-13	3427	52.6466
GCST90001546	Terminally Differentiated CD4+ T cell %CD4+ T cell	rs9271536	6	32589978	T	A	-0.2806	0.03351	0.7798	7.94e-17	3427	70.1175
GCST90001546	Terminally Differentiated CD4+ T cell %CD4+ T cell	rs113243185	6	32585071	C	G	0.2773	0.03632	0.1996	2.88e-14	3427	58.2919
GCST90001546	Terminally Differentiated CD4+ T cell %CD4+ T cell	rs62400929	6	31159546	G	A	0.307	0.04769	0.1087	1.37e-10	3427	41.4402
GCST90001547	Terminally Differentiated CD4+ T cell %T cell	rs17583875	1	197924770	A	G	1.299	0.2259	0.0029	9.52e-09	3427	33.0663
GCST90001547	Terminally Differentiated CD4+ T cell %T cell	rs13024840	2	38895920	A	T	0.2049	0.02827	0.2578	5.23e-13	3427	52.533
GCST90001547	Terminally Differentiated CD4+ T cell %T cell	rs9501107	6	31392047	T	G	0.2185	0.03884	0.1503	2e-08	3427	31.6479
GCST90001547	Terminally Differentiated CD4+ T cell %T cell	rs62400929	6	31159546	G	A	0.3169	0.04734	0.1087	2.55e-11	3427	44.8113
GCST90001547	Terminally Differentiated CD4+ T cell %T cell	rs9271536	6	32589978	T	A	-0.291	0.03325	0.7798	3.3e-18	3427	76.5954
GCST90001547	Terminally Differentiated CD4+ T cell %T cell	rs113243185	6	32585071	C	G	0.2854	0.03605	0.1996	3.28e-15	3427	62.6754
GCST90001548	Central Memory CD8+ T cell Absolute Count	rs113435341	1	198151688	G	A	-1.226	0.2117	0.0032	7.49e-09	3395	33.5382
GCST90001551	Naive CD8+ T cell Absolute Count	rs4849134	2	111615015	G	A	0.1004	0.0178	0.6455	1.86e-08	3395	31.8147
GCST90001551	Naive CD8+ T cell Absolute Count	rs72851020	6	32501393	T	C	0.2077	0.03317	0.7906	4.33e-10	3395	39.2087
GCST90001552	Naive CD8+ T cell %CD8+ T cell	rs1064086	2	237034061	A	G	-0.1062	0.01937	0.328	4.56e-08	3427	30.0601
GCST90001553	Naive CD8+ T cell %T cell	rs10183338	2	111610816	T	G	0.1206	0.02163	0.1892	2.66e-08	3427	31.0872
GCST90001553	Naive CD8+ T cell %T cell	rs143809235	2	167484735	G	T	-12.04	2.063	NA	5.88e-09	3427	34.0608
GCST90001553	Naive CD8+ T cell %T cell	rs116562707	6	31360602	G	A	0.3952	0.06626	0.0191	2.71e-09	3427	35.5739
GCST90001554	Effector Memory CD8+ T cell Absolute Count	rs17583875	1	197924770	A	G	-1.51	0.2336	0.0029	1.15e-10	3395	41.7838
GCST90001554	Effector Memory CD8+ T cell Absolute Count	rs3130685	6	31206206	T	C	0.1803	0.03185	0.3439	1.62e-08	3395	32.0459
GCST90001555	Effector Memory CD8+ T cell %CD8+ T cell	rs17583875	1	197924770	A	G	-1.619	0.1943	0.0029	1.14e-16	3427	69.4301
GCST90001555	Effector Memory CD8+ T cell %CD8+ T cell	rs11896593	2	38925155	C	G	-0.2549	0.02205	0.3707	2.39e-30	3427	133.636
GCST90001555	Effector Memory CD8+ T cell %CD8+ T cell	rs28578699	2	38899155	C	A	-0.16	0.02234	0.3669	9.44e-13	3427	51.2948
GCST90001555	Effector Memory CD8+ T cell %CD8+ T cell	rs2463509	2	103672986	T	C	1.154	0.2032	0.9971	1.46e-08	3427	32.2526
GCST90001556	Effector Memory CD8+ T cell %T cell	rs17583875	1	197924770	A	G	-1.502	0.2221	0.0029	1.56e-11	3427	45.7344
GCST90001556	Effector Memory CD8+ T cell %T cell	rs58905133	2	38887964	G	A	0.1775	0.02609	0.3528	1.19e-11	3427	46.2859
GCST90001557	Terminally Differentiated CD8+ T cell Absolute Count	rs6707421	2	38897781	G	A	0.1912	0.02822	0.3009	1.45e-11	3395	45.9052
GCST90001557	Terminally Differentiated CD8+ T cell Absolute Count	rs7583259	2	38921934	G	C	0.2816	0.02555	0.5024	8.64e-28	3395	121.474
GCST90001558	Terminally Differentiated CD8+ T cell %CD8+ T cell	rs146620586	1	198524264	T	G	1.949	0.2815	0.0032	5.3e-12	3427	47.9366
GCST90001558	Terminally Differentiated CD8+ T cell %CD8+ T cell	rs6707421	2	38897781	G	A	0.246	0.02696	0.3011	1.21e-19	3427	83.2589
GCST90001558	Terminally Differentiated CD8+ T cell %CD8+ T cell	rs79827501	2	38431267	T	G	-0.3142	0.04765	0.0732	4.97e-11	3427	43.4797
GCST90001558	Terminally Differentiated CD8+ T cell %CD8+ T cell	rs7583259	2	38921934	G	C	0.352	0.02426	0.5023	2.39e-46	3427	210.525
GCST90001559	Terminally Differentiated CD8+ T cell %T cell	rs146620586	1	198524264	T	G	1.574	0.2873	0.0032	4.57e-08	3427	30.015
GCST90001559	Terminally Differentiated CD8+ T cell %T cell	rs7583259	2	38921934	G	C	0.3014	0.02491	0.5023	5.06e-33	3427	146.399
GCST90001559	Terminally Differentiated CD8+ T cell %T cell	rs6707421	2	38897781	G	A	0.1972	0.02757	0.3011	1.03e-12	3427	51.1611
GCST90001560	CD45RA+ CD8+ T cell Absolute Count	rs11896593	2	38925155	C	G	0.197	0.02252	0.371	3.31e-18	3395	76.5237
GCST90001560	CD45RA+ CD8+ T cell Absolute Count	rs114968045	6	32666960	C	T	-0.1586	0.02793	0.2996	1.48e-08	3395	32.2452
GCST90001560	CD45RA+ CD8+ T cell Absolute Count	rs3104369	6	32602482	C	T	0.1747	0.02866	0.7732	1.22e-09	3395	37.1564
GCST90001561	CD45RA+ CD8+ T cell %CD8+ T cell	rs150956189	1	214625781	C	T	3.098	0.5579	0.0003	3.03e-08	3427	30.8354
GCST90001561	CD45RA+ CD8+ T cell %CD8+ T cell	rs17583875	1	197924770	A	G	1.755	0.1946	0.0029	3.06e-19	3427	81.3333
GCST90001561	CD45RA+ CD8+ T cell %CD8+ T cell	rs11896593	2	38925155	C	G	0.2701	0.02208	0.3707	1.04e-33	3427	149.641
GCST90001561	CD45RA+ CD8+ T cell %CD8+ T cell	rs28578699	2	38899155	C	A	0.174	0.02238	0.3669	9.93e-15	3427	60.4475
GCST90001561	CD45RA+ CD8+ T cell %CD8+ T cell	rs2463509	2	103672986	T	C	-1.139	0.2039	0.9971	2.52e-08	3427	31.2042
GCST90001562	CD45RA+ CD8+ T cell %T cell	rs146620586	1	198524264	T	G	1.455	0.2533	0.0032	1e-08	3427	32.9956
GCST90001562	CD45RA+ CD8+ T cell %T cell	rs6707421	2	38897781	G	A	0.1592	0.02442	0.3011	8.11e-11	3427	42.5006
GCST90001562	CD45RA+ CD8+ T cell %T cell	rs7583259	2	38921934	G	C	0.2378	0.02213	0.5023	1.64e-26	3427	115.468
GCST90001562	CD45RA+ CD8+ T cell %T cell	rs2596459	6	31417540	T	G	0.1499	0.02649	0.5099	1.65e-08	3427	32.0213
GCST90001568	Naive CD4-CD8- T cell %T cell	rs2523614	6	31320654	C	T	-0.1522	0.02611	0.2642	6.1e-09	3427	33.9794
GCST90001569	Effector Memory CD4-CD8- T cell Absolute Count	rs111902980	1	157954450	A	G	0.4732	0.08644	0.0193	4.71e-08	3395	29.9682
GCST90001569	Effector Memory CD4-CD8- T cell Absolute Count	rs6710361	2	87047145	A	G	0.177	0.03027	0.1985	5.45e-09	3395	34.1918
GCST90001569	Effector Memory CD4-CD8- T cell Absolute Count	rs139249541	6	102294761	G	A	0.3984	0.07064	0.0314	1.85e-08	3395	31.8081
GCST90001569	Effector Memory CD4-CD8- T cell Absolute Count	rs9896155	17	33794697	G	A	0.1522	0.02556	0.6739	2.84e-09	3395	35.4575
GCST90001570	Effector Memory CD4-CD8- T cell %CD4-CD8- T cell	rs111902980	1	157954450	A	G	0.5134	0.09207	0.0193	2.65e-08	3427	31.0939
GCST90001570	Effector Memory CD4-CD8- T cell %CD4-CD8- T cell	rs150992058	1	195919147	C	G	-1.066	0.193	0.0058	3.58e-08	3427	30.507
GCST90001570	Effector Memory CD4-CD8- T cell %CD4-CD8- T cell	rs113435341	1	198151688	G	A	-1.798	0.2277	0.0032	3.82e-15	3427	62.3524
GCST90001570	Effector Memory CD4-CD8- T cell %CD4-CD8- T cell	rs6729180	2	38920621	T	C	-0.2034	0.0262	0.3844	1.09e-14	3427	60.2697
GCST90001570	Effector Memory CD4-CD8- T cell %CD4-CD8- T cell	rs116877116	8	135490341	A	G	0.2343	0.04232	0.1008	3.32e-08	3427	30.6516
GCST90001571	Effector Memory CD4-CD8- T cell %T cell	rs34546581	2	87021659	A	G	0.2019	0.03063	0.1923	5.06e-11	3427	43.4489
GCST90001571	Effector Memory CD4-CD8- T cell %T cell	rs13210358	6	102272234	T	C	0.4707	0.07114	0.0312	4.24e-11	3427	43.7785
GCST90001571	Effector Memory CD4-CD8- T cell %T cell	rs113500908	6	100774499	T	C	0.3476	0.05835	0.0449	2.83e-09	3427	35.4877
GCST90001572	Terminally Differentiated CD4-CD8- T cell Absolute Count	rs6729180	2	38920621	T	C	0.1948	0.026	0.3848	8.39e-14	3395	56.1347
GCST90001572	Terminally Differentiated CD4-CD8- T cell Absolute Count	rs508318	6	32584894	A	G	-0.2535	0.03713	0.2022	1.03e-11	3395	46.6129
GCST90001572	Terminally Differentiated CD4-CD8- T cell Absolute Count	rs61126090	6	32586382	G	A	-0.2671	0.03751	0.1973	1.3e-12	3395	50.7053
GCST90001573	Terminally Differentiated CD4-CD8- T cell %CD4-CD8- T cell	rs113435341	1	198151688	G	A	1.73	0.2275	0.0032	3.65e-14	3427	57.8268
GCST90001573	Terminally Differentiated CD4-CD8- T cell %CD4-CD8- T cell	rs12712610	2	38897249	G	A	0.1603	0.0281	0.2969	1.26e-08	3427	32.5428
GCST90001573	Terminally Differentiated CD4-CD8- T cell %CD4-CD8- T cell	rs7583259	2	38921934	G	C	0.22	0.02544	0.5023	7.9e-18	3427	74.7844
GCST90001574	Terminally Differentiated CD4-CD8- T cell %T cell	rs113435341	1	198151688	G	A	1.335	0.2281	0.0032	5.36e-09	3427	34.2541
GCST90001574	Terminally Differentiated CD4-CD8- T cell %T cell	rs6729180	2	38920621	T	C	0.202	0.02624	0.3844	1.78e-14	3427	59.2618
GCST90001574	Terminally Differentiated CD4-CD8- T cell %T cell	rs6755452	2	87035076	G	T	0.1903	0.03241	0.1886	4.75e-09	3427	34.4762
GCST90001574	Terminally Differentiated CD4-CD8- T cell %T cell	rs28383283	6	32586383	T	C	-0.2109	0.0345	0.281	1.09e-09	3427	37.3693
GCST90001574	Terminally Differentiated CD4-CD8- T cell %T cell	rs9269614	6	32545293	G	A	0.2271	0.04024	0.7677	1.81e-08	3427	31.8507
GCST90001574	Terminally Differentiated CD4-CD8- T cell %T cell	rs113016235	6	32584977	G	T	-0.2092	0.03717	0.1994	1.97e-08	3427	31.6766
GCST90001575	Naive CD4+ T cell %T cell	rs66679234	17	4224639	T	C	-0.1391	0.0248	0.4246	2.2e-08	3427	31.4594
GCST90001577	Transitional B cell Absolute Count	rs75512885	5	158317602	A	T	-0.2625	0.04559	0.0788	9.2e-09	3656	33.1527
GCST90001579	CD14- CD16+ monocyte Absolute Count	rs147174426	1	161528012	T	A	-0.4648	0.03214	0.1717	4.06e-46	3629	209.142
GCST90001580	CD14+ CD16+ monocyte Absolute Count	rs3829793	1	161194400	G	C	0.1649	0.02672	0.3147	7.59e-10	3629	38.0863
GCST90001580	CD14+ CD16+ monocyte Absolute Count	rs71639910	1	161937774	A	G	-0.3061	0.04812	0.0704	2.25e-10	3629	40.4646
GCST90001580	CD14+ CD16+ monocyte Absolute Count	rs71632979	1	161526397	G	A	-0.6399	0.02726	0.2479	1.56e-113	3629	551.027
GCST90001581	CD14- CD16- Absolute Count	rs144126567	1	161510516	G	C	0.3274	0.03235	0.1737	9.29e-24	3629	102.426
GCST90001581	CD14- CD16- Absolute Count	rs3014270	1	227562378	T	C	-0.2609	0.04641	0.0743	2.04e-08	3629	31.6028
GCST90001581	CD14- CD16- Absolute Count	rs445	7	92408370	T	C	-0.1786	0.03068	0.1941	6.35e-09	3629	33.8885
GCST90001581	CD14- CD16- Absolute Count	rs1800973	12	69744014	A	C	0.3084	0.0448	0.0798	6.79e-12	3629	47.3885
GCST90001582	CD14+ CD16- monocyte Absolute Count	rs1375493	2	182323766	A	G	0.1517	0.02476	0.3781	9.92e-10	3629	37.5379
GCST90001582	CD14+ CD16- monocyte Absolute Count	rs445	7	92408370	T	C	-0.1822	0.02999	0.1941	1.36e-09	3629	36.91
GCST90001582	CD14+ CD16- monocyte Absolute Count	rs2418135	9	113901309	A	G	-0.1487	0.02438	0.5236	1.16e-09	3629	37.201
GCST90001583	Monocyte Absolute Count	rs12346499	9	113902881	T	C	-0.1378	0.0244	0.5233	1.77e-08	3629	31.8947
GCST90001584	CD14- CD16+ monocyte %monocyte	rs147174426	1	161528012	T	A	-0.4529	0.03177	0.1717	6.64e-45	3629	203.222
GCST90001584	CD14- CD16+ monocyte %monocyte	rs3826007	15	80263217	T	C	-0.1739	0.02973	0.2136	5.41e-09	3629	34.2144
GCST90001585	CD14+ CD16+ monocyte %monocyte	rs3829793	1	161194400	G	C	0.1677	0.02704	0.3147	6.14e-10	3629	38.4638
GCST90001585	CD14+ CD16+ monocyte %monocyte	rs71639910	1	161937774	A	G	-0.2863	0.04872	0.0704	4.58e-09	3629	34.5325
GCST90001585	CD14+ CD16+ monocyte %monocyte	rs71632979	1	161526397	G	A	-0.7013	0.02722	0.2479	1.41e-134	3629	663.791
GCST90001586	CD14+ CD16- monocyte %monocyte	rs147174426	1	161528012	T	A	0.5558	0.03153	0.1717	8.34e-67	3629	310.734
GCST90001586	CD14+ CD16- monocyte %monocyte	rs74975395	1	166026114	T	C	-0.254	0.04499	0.081	1.77e-08	3629	31.8739
GCST90001587	CD16+ monocyte %monocyte	rs74975395	1	166026114	T	C	0.2556	0.045	0.081	1.45e-08	3629	32.2624
GCST90001587	CD16+ monocyte %monocyte	rs147174426	1	161528012	T	A	-0.5472	0.03158	0.1717	1.12e-64	3629	300.24
GCST90001588	T/B cell	rs12874404	13	108993494	G	A	-0.2201	0.02651	0.3195	1.43e-16	3653	68.932
GCST90001588	T/B cell	rs9892810	17	2716155	C	T	0.1572	0.02469	0.597	2.18e-10	3653	40.5381
GCST90001588	T/B cell	rs3894193	17	38125346	G	C	-0.1467	0.026	0.467	1.81e-08	3653	31.8356
GCST90001589	CD4+/CD8+ T cell	rs73402222	6	31388449	C	T	0.1905	0.03406	0.3456	2.39e-08	3652	31.2824
GCST90001590	CD4+ T cell Absolute Count	rs3184504	12	111884608	C	T	-0.1838	0.02676	0.5305	7.66e-12	3652	47.1757
GCST90001592	CD8+ T cell Absolute Count	rs3130685	6	31206206	T	C	0.1887	0.0284	0.3428	3.52e-11	3652	44.1476
GCST90001592	CD8+ T cell Absolute Count	rs28895267	6	32445916	T	C	0.1842	0.03036	0.3161	1.43e-09	3652	36.8108
GCST90001593	CD8+ T cell %T cell	rs73402222	6	31388449	C	T	-0.1934	0.03245	0.3458	2.76e-09	3668	35.5209
GCST90001594	CD4+CD8+ T cell Absolute Count	rs11025036	11	19175633	A	G	-0.4567	0.08253	0.022	3.35e-08	3652	30.6223
GCST90001594	CD4+CD8+ T cell Absolute Count	rs2857229	12	6900616	G	A	0.273	0.02764	0.2581	1.03e-22	3652	97.5549
GCST90001596	CD8dim T cell Absolute Count	rs79251210	6	100468602	A	G	0.425	0.06368	0.0379	2.87e-11	3652	44.5422
GCST90001596	CD8dim T cell Absolute Count	rs139249541	6	102294761	G	A	0.4806	0.07016	0.0316	8.63e-12	3652	46.9233
GCST90001596	CD8dim T cell Absolute Count	rs9916629	17	33796260	C	T	0.1339	0.02395	0.5122	2.41e-08	3652	31.2572
GCST90001597	CD8dim T cell %T cell	rs139249541	6	102294761	G	A	0.5664	0.07147	0.0315	2.99e-15	3668	62.8057
GCST90001597	CD8dim T cell %T cell	rs79086781	6	100526652	T	C	0.4888	0.06448	0.0378	4.31e-14	3668	57.4662
GCST90001598	CD4-CD8- T cell Absolute Count	rs6755452	2	87035076	G	T	0.2134	0.02962	0.1925	7.04e-13	3652	51.9061
GCST90001598	CD4-CD8- T cell Absolute Count	rs9896155	17	33794697	G	A	0.1433	0.02475	0.6737	7.59e-09	3652	33.5229
GCST90001599	CD4-CD8- T cell %T cell	rs6755452	2	87035076	G	T	0.2426	0.03049	0.1918	2.33e-15	3668	63.3092
GCST90001599	CD4-CD8- T cell %T cell	rs79251210	6	100468602	A	G	0.3685	0.0638	0.0378	8.33e-09	3668	33.3606
GCST90001599	CD4-CD8- T cell %T cell	rs139249541	6	102294761	G	A	0.4569	0.0704	0.0315	9.72e-11	3668	42.1208
GCST90001601	Lymphocyte Absolute Count	rs9271629	6	32591976	A	C	0.1945	0.03437	0.7416	1.65e-08	3653	32.0243
GCST90001601	Lymphocyte Absolute Count	rs597808	12	111973358	G	A	-0.1543	0.02682	0.5363	9.39e-09	3653	33.099
GCST90001602	Lymphocyte %leukocyte	rs77650974	18	12394263	A	G	-0.1502	0.02624	0.3227	1.12e-08	3669	32.7652
GCST90001603	T cell Absolute Count	rs9271629	6	32591976	A	C	0.2148	0.03378	0.7416	2.27e-10	3653	40.4342
GCST90001603	T cell Absolute Count	rs3184504	12	111884608	C	T	-0.1468	0.02633	0.5304	2.65e-08	3653	31.085
GCST90001604	T cell %lymphocyte	rs10512469	17	33770802	T	C	-0.2345	0.03229	0.1639	4.61e-13	3669	52.7412
GCST90001604	T cell %lymphocyte	rs9916257	17	33797371	T	G	0.1918	0.02391	0.5685	1.41e-15	3669	64.3484
GCST90001606	CD4+ T cell %leukocyte	rs13210358	6	102272234	T	C	-0.3968	0.07123	0.0315	2.73e-08	3668	31.0325
GCST90001607	CD8+ T cell %leukocyte	rs3130685	6	31206206	T	C	0.1801	0.02952	0.3428	1.16e-09	3668	37.2216
GCST90001608	CD4+CD8+ T cell %leukocyte	rs2857229	12	6900616	G	A	0.2919	0.02741	0.2578	4.29e-26	3668	113.41
GCST90001609	CD4+ CD8dim T cell Absolute Count	rs35290870	2	87023103	C	G	-0.364	0.03114	0.1955	5.06e-31	3652	136.636
GCST90001609	CD4+ CD8dim T cell Absolute Count	rs4959028	6	32383138	G	A	0.2258	0.03391	0.23	3.19e-11	3652	44.3397
GCST90001609	CD4+ CD8dim T cell Absolute Count	rs28366280	6	32560262	G	A	0.2152	0.03648	0.2493	3.96e-09	3652	34.7996
GCST90001610	CD4+ CD8dim T cell %lymphocyte	rs35290870	2	87023103	C	G	-0.3858	0.03024	0.1948	1.7e-36	3668	162.765
GCST90001610	CD4+ CD8dim T cell %lymphocyte	rs4959028	6	32383138	G	A	0.2877	0.03253	0.2297	1.41e-18	3668	78.2189
GCST90001610	CD4+ CD8dim T cell %lymphocyte	rs9270601	6	32561743	C	G	-0.2598	0.03595	0.795	6e-13	3668	52.2252
GCST90001611	CD4+ CD8dim T cell %leukocyte	rs35290870	2	87023103	C	G	-0.3848	0.03036	0.1948	4.76e-36	3668	160.645
GCST90001611	CD4+ CD8dim T cell %leukocyte	rs28366280	6	32560262	G	A	0.2355	0.03527	0.2492	2.81e-11	3668	44.5832
GCST90001611	CD4+ CD8dim T cell %leukocyte	rs4959028	6	32383138	G	A	0.2689	0.0327	0.2297	2.73e-16	3668	67.6217
GCST90001612	CD8dim T cell %leukocyte	rs79086781	6	100526652	T	C	0.471	0.06515	0.0378	5.86e-13	3668	52.2652
GCST90001612	CD8dim T cell %leukocyte	rs139249541	6	102294761	G	A	0.5228	0.07237	0.0315	6.1e-13	3668	52.186
GCST90001613	CD4-CD8- T cell %leukocyte	rs6755452	2	87035076	G	T	0.2296	0.03013	0.1918	3.24e-14	3668	58.0692
GCST90001613	CD4-CD8- T cell %leukocyte	rs139249541	6	102294761	G	A	0.415	0.06958	0.0315	2.69e-09	3668	35.5736
GCST90001613	CD4-CD8- T cell %leukocyte	rs79251210	6	100468602	A	G	0.3543	0.06302	0.0378	2.02e-08	3668	31.6072
GCST90001613	CD4-CD8- T cell %leukocyte	rs9896155	17	33794697	G	A	0.1408	0.02517	0.6738	2.39e-08	3668	31.2924
GCST90001614	CD8+ and CD8dim T cell %leukocyte	rs73402222	6	31388449	C	T	-0.1904	0.03241	0.3458	4.59e-09	3668	34.5125
GCST90001614	CD8+ and CD8dim T cell %leukocyte	rs11080350	17	33774635	T	C	-0.1548	0.0252	0.4017	9.08e-10	3668	37.7347
GCST90001615	TCRgd T cell Absolute Count	rs67851010	6	32501347	A	G	0.3066	0.04553	0.7905	1.9e-11	3650	45.347
GCST90001615	TCRgd T cell Absolute Count	rs9273390	6	32627042	C	G	-0.1947	0.03512	0.1942	3.16e-08	3650	30.7343
GCST90001617	TCRgd T cell %lymphocyte	rs72845743	6	32528414	A	G	0.3943	0.07059	0.415	2.49e-08	3666	31.2009
GCST90001618	HLA DR+ T cell Absolute Count	rs68174286	6	32503204	T	C	0.3263	0.04522	0.2803	6.53e-13	3580	52.0683
GCST90001618	HLA DR+ T cell Absolute Count	rs2181036	9	117649136	C	T	-0.1628	0.02568	0.4168	2.59e-10	3580	40.1901
GCST90001618	HLA DR+ T cell Absolute Count	rs1084559	16	10825434	A	G	-0.1472	0.02482	0.602	3.32e-09	3580	35.1732
GCST90001618	HLA DR+ T cell Absolute Count	rs72779785	16	10569039	G	A	-0.2015	0.03253	0.1635	6.46e-10	3580	38.3691
GCST90001618	HLA DR+ T cell Absolute Count	rs3087456	16	10970902	A	G	-0.4355	0.02736	0.7659	3.62e-55	3580	253.364
GCST90001619	HLA DR+ T cell%T cell	rs3104414	6	32582612	A	G	0.1693	0.0294	0.3813	9.31e-09	3596	33.1604
GCST90001619	HLA DR+ T cell%T cell	rs7032773	9	117645562	T	C	-0.1471	0.02426	0.4182	1.46e-09	3596	36.7658
GCST90001619	HLA DR+ T cell%T cell	rs3087456	16	10970902	A	G	-0.4611	0.02546	0.7661	3.08e-70	3596	328
GCST90001619	HLA DR+ T cell%T cell	rs1084560	16	10824872	G	A	-0.1328	0.02309	0.5726	9.71e-09	3596	33.0787
GCST90001620	HLA DR+ T cell%lymphocyte	rs68174286	6	32503204	T	C	0.2699	0.04426	0.2799	1.19e-09	3596	37.1863
GCST90001620	HLA DR+ T cell%lymphocyte	rs7032773	9	117645562	T	C	-0.1552	0.0249	0.4182	5.15e-10	3596	38.8494
GCST90001620	HLA DR+ T cell%lymphocyte	rs55724950	16	10993712	A	G	-0.2598	0.0468	0.0654	3.05e-08	3596	30.8167
GCST90001620	HLA DR+ T cell%lymphocyte	rs3087456	16	10970902	A	G	-0.4689	0.02616	0.7661	7.09e-69	3596	321.281
GCST90001620	HLA DR+ T cell%lymphocyte	rs62029480	16	10651993	T	C	0.4397	0.07676	0.0236	1.1e-08	3596	32.8128
GCST90001621	Natural Killer T Absolute Count	rs75494211	6	101911859	A	G	0.4706	0.07011	0.0328	2.22e-11	3653	45.0551
GCST90001621	Natural Killer T Absolute Count	rs139249541	6	102294761	G	A	0.4624	0.07284	0.0316	2.44e-10	3653	40.2991
GCST90001621	Natural Killer T Absolute Count	rs7819099	8	144992862	G	A	0.1387	0.02493	0.5116	2.84e-08	3653	30.9534
GCST90001621	Natural Killer T Absolute Count	rs78268116	11	112705025	T	C	-0.4086	0.03904	0.1096	2.79e-25	3653	109.541
GCST90001621	Natural Killer T Absolute Count	rs12224032	11	112914680	G	C	0.1721	0.03092	0.2087	2.78e-08	3653	30.9801
GCST90001621	Natural Killer T Absolute Count	rs9916629	17	33796260	C	T	0.1457	0.02472	0.5123	4.13e-09	3653	34.7394
GCST90001622	Natural Killer T %T cell	rs115536607	6	101417409	T	C	0.3253	0.05512	0.0545	3.91e-09	3669	34.8297
GCST90001622	Natural Killer T %T cell	rs117147408	6	101980039	G	A	0.6063	0.07722	0.0275	5.37e-15	3669	61.6475
GCST90001622	Natural Killer T %T cell	rs79251210	6	100468602	A	G	0.4184	0.06614	0.0377	2.83e-10	3669	40.018
GCST90001622	Natural Killer T %T cell	rs9488834	6	97889936	A	G	0.3723	0.05934	0.0465	3.91e-10	3669	39.3633
GCST90001622	Natural Killer T %T cell	rs7819099	8	144992862	G	A	0.148	0.02495	0.5112	3.25e-09	3669	35.187
GCST90001622	Natural Killer T %T cell	rs12224032	11	112914680	G	C	0.1713	0.03097	0.2086	3.41e-08	3669	30.5937
GCST90001622	Natural Killer T %T cell	rs77738700	11	112751407	A	G	-0.435	0.03955	0.1067	1.04e-27	3669	120.972
GCST90001623	Natural Killer T %lymphocyte	rs115536607	6	101417409	T	C	0.3109	0.05547	0.0545	2.25e-08	3669	31.4141
GCST90001623	Natural Killer T %lymphocyte	rs9488834	6	97889936	A	G	0.3581	0.05971	0.0465	2.21e-09	3669	35.9679
GCST90001623	Natural Killer T %lymphocyte	rs79251210	6	100468602	A	G	0.4014	0.06656	0.0377	1.79e-09	3669	36.3687
GCST90001623	Natural Killer T %lymphocyte	rs117147408	6	101980039	G	A	0.5685	0.07776	0.0275	3.23e-13	3669	53.4501
GCST90001623	Natural Killer T %lymphocyte	rs7819099	8	144992862	G	A	0.1488	0.0251	0.5112	3.34e-09	3669	35.1446
GCST90001623	Natural Killer T %lymphocyte	rs77738700	11	112751407	A	G	-0.4214	0.03983	0.1067	8.64e-26	3669	111.936
GCST90001623	Natural Killer T %lymphocyte	rs9912354	17	33805730	T	C	0.1443	0.02505	0.5271	9.1e-09	3669	33.1831
GCST90001623	Natural Killer T %lymphocyte	rs7218011	17	33773022	G	A	-0.1866	0.03387	0.1634	3.82e-08	3669	30.3524
GCST90001624	HLA DR+ CD4+ T cell Absolute Count	rs1322067	9	117660933	G	A	-0.1511	0.02575	0.4173	4.75e-09	3579	34.433
GCST90001624	HLA DR+ CD4+ T cell Absolute Count	rs3087456	16	10970902	A	G	-0.2926	0.02777	0.766	1.4e-25	3579	111.019
GCST90001625	HLA DR+ CD4+ T cell %T cell	rs11641185	16	10986596	T	C	-0.2989	0.02511	0.7744	4.52e-32	3595	141.696
GCST90001626	HLA DR+ CD4+ T cell %lymphocyte	rs7032773	9	117645562	T	C	-0.1334	0.02345	0.4182	1.39e-08	3595	32.3613
GCST90001626	HLA DR+ CD4+ T cell %lymphocyte	rs3087456	16	10970902	A	G	-0.3114	0.02551	0.7662	1.34e-33	3595	149.01
GCST90001627	HLA DR+ CD8+ T cell Absolute Count	rs9378213	6	32448398	G	T	0.2434	0.03098	0.3061	5.16e-15	3579	61.7274
GCST90001627	HLA DR+ CD8+ T cell Absolute Count	rs2181036	9	117649136	C	T	-0.1446	0.02608	0.4167	3.17e-08	3579	30.7412
GCST90001627	HLA DR+ CD8+ T cell Absolute Count	rs72779785	16	10569039	G	A	-0.2122	0.03296	0.1636	1.36e-10	3579	41.4492
GCST90001627	HLA DR+ CD8+ T cell Absolute Count	rs3087456	16	10970902	A	G	-0.4286	0.0278	0.766	5.57e-52	3579	237.692
GCST90001628	HLA DR+ CD8+ T cell %T cell	rs9378213	6	32448398	G	T	0.1984	0.02991	0.3057	3.79e-11	3595	43.9998
GCST90001628	HLA DR+ CD8+ T cell %T cell	rs542160	11	107676543	T	C	-0.1295	0.02364	0.5089	4.62e-08	3595	30.0085
GCST90001628	HLA DR+ CD8+ T cell %T cell	rs72779785	16	10569039	G	A	-0.1852	0.03176	0.1634	5.96e-09	3595	34.0033
GCST90001628	HLA DR+ CD8+ T cell %T cell	rs3087456	16	10970902	A	G	-0.4526	0.02659	0.7662	1.47e-62	3595	289.729
GCST90001629	HLA DR+ CD8+ T cell %lymphocyte	rs9378213	6	32448398	G	T	0.2165	0.03031	0.3057	1.11e-12	3595	51.0204
GCST90001629	HLA DR+ CD8+ T cell %lymphocyte	rs3087456	16	10970902	A	G	-0.4525	0.027	0.7662	9.23e-61	3595	280.873
GCST90001629	HLA DR+ CD8+ T cell %lymphocyte	rs72779785	16	10569039	G	A	-0.1929	0.03221	0.1634	2.31e-09	3595	35.866
GCST90001630	CD8+ Natural Killer T Absolute Count	rs9269109	6	32443266	C	T	0.1671	0.03018	0.3642	3.31e-08	3652	30.6559
GCST90001630	CD8+ Natural Killer T Absolute Count	rs78268116	11	112705025	T	C	-0.3964	0.0389	0.1097	4.65e-24	3652	103.841
GCST90001631	CD8+ Natural Killer T %T cell	rs76161425	11	112704995	T	C	-0.406	0.03854	0.1088	1.41e-25	3668	110.976
GCST90001632	CD8+ Natural Killer T %lymphocyte	rs78268116	11	112705025	T	C	-0.3961	0.03859	0.1095	2.18e-24	3668	105.356
GCST90001633	CD8dim Natural Killer T Absolute Count	rs79251210	6	100468602	A	G	0.5556	0.0646	0.0379	1.16e-17	3652	73.9707
GCST90001633	CD8dim Natural Killer T Absolute Count	rs115536607	6	101417409	T	C	0.3487	0.05419	0.0548	1.4e-10	3652	41.4062
GCST90001633	CD8dim Natural Killer T Absolute Count	rs117147408	6	101980039	G	A	0.6679	0.0755	0.0277	1.38e-18	3652	78.258
GCST90001633	CD8dim Natural Killer T Absolute Count	rs9488834	6	97889936	A	G	0.3428	0.05826	0.0465	4.4e-09	3652	34.6211
GCST90001633	CD8dim Natural Killer T Absolute Count	rs77738700	11	112751407	A	G	-0.3231	0.03929	0.1069	2.69e-16	3652	67.6254
GCST90001633	CD8dim Natural Killer T Absolute Count	rs9916257	17	33797371	T	G	0.1472	0.02455	0.5685	2.2e-09	3652	35.9511
GCST90001634	CD8dim Natural Killer T %T cell	rs117147408	6	101980039	G	A	0.7354	0.07599	0.0275	6.79e-22	3668	93.6557
GCST90001634	CD8dim Natural Killer T %T cell	rs9488834	6	97889936	A	G	0.352	0.05867	0.0465	2.17e-09	3668	35.9959
GCST90001634	CD8dim Natural Killer T %T cell	rs79251210	6	100468602	A	G	0.5985	0.06505	0.0378	5.81e-20	3668	84.6513
GCST90001634	CD8dim Natural Killer T %T cell	rs115536607	6	101417409	T	C	0.3978	0.05455	0.0545	3.73e-13	3668	53.179
GCST90001634	CD8dim Natural Killer T %T cell	rs11544989	8	145057868	G	A	0.1399	0.02533	0.6125	3.56e-08	3668	30.5046
GCST90001634	CD8dim Natural Killer T %T cell	rs77738700	11	112751407	A	G	-0.3265	0.03954	0.1067	2.06e-16	3668	68.1857
GCST90001635	CD8dim Natural Killer T %lymphocyte	rs79251210	6	100468602	A	G	0.5857	0.06479	0.0378	2.47e-19	3668	81.7212
GCST90001635	CD8dim Natural Killer T %lymphocyte	rs9488834	6	97889936	A	G	0.3457	0.05842	0.0465	3.57e-09	3668	35.0167
GCST90001635	CD8dim Natural Killer T %lymphocyte	rs115536607	6	101417409	T	C	0.3865	0.05433	0.0545	1.35e-12	3668	50.608
GCST90001635	CD8dim Natural Killer T %lymphocyte	rs117147408	6	101980039	G	A	0.7078	0.07572	0.0275	1.51e-20	3668	87.3776
GCST90001635	CD8dim Natural Killer T %lymphocyte	rs11544989	8	145057868	G	A	0.1407	0.02521	0.6125	2.55e-08	3668	31.1489
GCST90001635	CD8dim Natural Killer T %lymphocyte	rs77738700	11	112751407	A	G	-0.3205	0.03937	0.1067	5.38e-16	3668	66.2713
GCST90001635	CD8dim Natural Killer T %lymphocyte	rs9916257	17	33797371	T	G	0.1437	0.02463	0.5684	5.79e-09	3668	34.0396
GCST90001636	CD4-CD8- Natural Killer T Absolute Count	rs34613828	2	87022759	T	A	0.2127	0.03071	0.1952	5.12e-12	3652	47.9706
GCST90001637	CD4-CD8- Natural Killer T %T cell	rs34613828	2	87022759	T	A	0.2238	0.03107	0.1945	7.12e-13	3668	51.8845
GCST90001637	CD4-CD8- Natural Killer T %T cell	rs79251210	6	100468602	A	G	0.564	0.06488	0.0378	5.29e-18	3668	75.5678
GCST90001637	CD4-CD8- Natural Killer T %T cell	rs115536607	6	101417409	T	C	0.3694	0.05436	0.0545	1.25e-11	3668	46.178
GCST90001637	CD4-CD8- Natural Killer T %T cell	rs117147408	6	101980039	G	A	0.7037	0.07581	0.0275	2.75e-20	3668	86.1633
GCST90001637	CD4-CD8- Natural Killer T %T cell	rs9488834	6	97889936	A	G	0.3806	0.05843	0.0465	8.38e-11	3668	42.4293
GCST90001637	CD4-CD8- Natural Killer T %T cell	rs77738700	11	112751407	A	G	-0.3832	0.0392	0.1067	2.68e-22	3668	95.5606
GCST90001638	CD4-CD8- Natural Killer T %lymphocyte	rs34613828	2	87022759	T	A	0.2167	0.03095	0.1945	3.04e-12	3668	49.0226
GCST90001638	CD4-CD8- Natural Killer T %lymphocyte	rs9488834	6	97889936	A	G	0.3698	0.05821	0.0465	2.39e-10	3668	40.3588
GCST90001638	CD4-CD8- Natural Killer T %lymphocyte	rs117147408	6	101980039	G	A	0.675	0.07557	0.0275	6.5e-19	3668	79.7827
GCST90001638	CD4-CD8- Natural Killer T %lymphocyte	rs79251210	6	100468602	A	G	0.5505	0.06465	0.0378	2.39e-17	3668	72.5066
GCST90001638	CD4-CD8- Natural Killer T %lymphocyte	rs115536607	6	101417409	T	C	0.3576	0.05416	0.0545	4.64e-11	3668	43.5951
GCST90001638	CD4-CD8- Natural Killer T %lymphocyte	rs77738700	11	112751407	A	G	-0.3774	0.03905	0.1067	7.85e-22	3668	93.4032
GCST90001638	CD4-CD8- Natural Killer T %lymphocyte	rs9916629	17	33796260	C	T	0.1378	0.02431	0.5123	1.54e-08	3668	32.1313
GCST90001639	CD3- lymphocyte Absolute Count	rs17824379	3	5810961	G	A	-1.353	0.2268	0.0027	2.63e-09	3653	35.5885
GCST90001641	CD3- lymphocyte %leukocyte	rs4796089	17	33814758	C	T	0.2194	0.0369	0.134	2.99e-09	3669	35.3525
GCST90001642	B cell Absolute Count	rs12865434	13	108970631	G	A	0.1537	0.02404	0.4777	1.83e-10	3653	40.877
GCST90001643	B cell %CD3- lymphocyte	rs11954223	5	67413499	A	G	2.135	0.3629	0.001	4.36e-09	3669	34.6116
GCST90001643	B cell %CD3- lymphocyte	rs9520836	13	108957063	G	A	0.1363	0.02361	0.4999	8.45e-09	3669	33.3273
GCST90001643	B cell %CD3- lymphocyte	rs9916257	17	33797371	T	G	0.1693	0.0237	0.5685	1.08e-12	3669	51.029
GCST90001644	B cell %lymphocyte	rs12874404	13	108993494	G	A	0.2272	0.02633	0.319	8.99e-18	3669	74.4586
GCST90001644	B cell %lymphocyte	rs66777340	17	2716327	T	C	-0.1493	0.02419	0.4842	7.63e-10	3669	38.0932
GCST90001645	Natural Killer Absolute Count	rs183053322	1	25076059	T	C	-0.3926	0.06648	0.0356	3.83e-09	3653	34.8753
GCST90001645	Natural Killer Absolute Count	rs7216096	17	33772954	A	G	0.2022	0.03265	0.1622	6.55e-10	3653	38.3527
GCST90001645	Natural Killer Absolute Count	rs9916257	17	33797371	T	G	-0.2005	0.02398	0.5686	8.82e-17	3653	69.9086
GCST90001646	Natural Killer %CD3- lymphocyte	rs183053322	1	25076059	T	C	-0.4163	0.06609	0.0354	3.35e-10	3669	39.6772
GCST90001646	Natural Killer %CD3- lymphocyte	rs11954223	5	67413499	A	G	-2.093	0.3644	0.001	9.93e-09	3669	32.99
GCST90001646	Natural Killer %CD3- lymphocyte	rs12874404	13	108993494	G	A	-0.1456	0.02572	0.319	1.6e-08	3669	32.0465
GCST90001646	Natural Killer %CD3- lymphocyte	rs7218011	17	33773022	G	A	0.1822	0.03225	0.1634	1.74e-08	3669	31.9181
GCST90001646	Natural Killer %CD3- lymphocyte	rs9916257	17	33797371	T	G	-0.1909	0.02375	0.5685	1.21e-15	3669	64.6078
GCST90001647	Natural Killer %lymphocyte	rs183053322	1	25076059	T	C	-0.408	0.06431	0.0354	2.51e-10	3669	40.2498
GCST90001647	Natural Killer %lymphocyte	rs10512469	17	33770802	T	C	0.249	0.03122	0.1639	1.98e-15	3669	63.6111
GCST90001647	Natural Killer %lymphocyte	rs9916257	17	33797371	T	G	-0.2323	0.02306	0.5685	1.51e-23	3669	101.48
GCST90001648	HLA DR+ Natural Killer Absolute Count	rs115805162	1	161410253	T	C	0.2631	0.03144	0.2074	8.32e-17	3580	70.0288
GCST90001648	HLA DR+ Natural Killer Absolute Count	rs71632989	1	161533055	G	T	-0.6984	0.02689	0.2473	2.05e-136	3580	674.57
GCST90001648	HLA DR+ Natural Killer Absolute Count	rs71639910	1	161937774	A	G	-0.3019	0.04947	0.0686	1.15e-09	3580	37.2428
GCST90001648	HLA DR+ Natural Killer Absolute Count	rs8025803	15	80260273	T	A	-0.2666	0.03341	0.1786	1.99e-15	3580	63.6748
GCST90001649	HLA DR+ Natural Killer %Natural Killer	rs115805162	1	161410253	T	C	0.2582	0.03216	0.2076	1.32e-15	3596	64.4585
GCST90001649	HLA DR+ Natural Killer %Natural Killer	rs71632989	1	161533055	G	T	-0.6848	0.02772	0.2474	1.3e-124	3596	610.297
GCST90001649	HLA DR+ Natural Killer %Natural Killer	rs3933769	1	161559327	G	A	0.1574	0.02744	0.6143	1.04e-08	3596	32.9034
GCST90001649	HLA DR+ Natural Killer %Natural Killer	rs865239	1	156896164	G	A	-0.1371	0.02509	0.5004	4.97e-08	3596	29.8589
GCST90001649	HLA DR+ Natural Killer %Natural Killer	rs509749	1	160793560	G	A	-0.1543	0.02638	0.4066	5.41e-09	3596	34.2123
GCST90001649	HLA DR+ Natural Killer %Natural Killer	rs7180804	15	80259074	A	G	-0.2525	0.03019	0.2162	8.74e-17	3596	69.9514
GCST90001649	HLA DR+ Natural Killer %Natural Killer	rs9916257	17	33797371	T	G	0.1457	0.02506	0.5698	6.72e-09	3596	33.8031
GCST90001650	HLA DR+ Natural Killer %CD3- lymphocyte	rs509749	1	160793560	G	A	-0.1613	0.02585	0.4066	4.8e-10	3596	38.9357
GCST90001650	HLA DR+ Natural Killer %CD3- lymphocyte	rs71632979	1	161526397	G	A	-0.7124	0.02686	0.2474	9.98e-142	3596	703.454
GCST90001650	HLA DR+ Natural Killer %CD3- lymphocyte	rs3933769	1	161559327	G	A	0.1562	0.0269	0.6143	6.87e-09	3596	33.7177
GCST90001650	HLA DR+ Natural Killer %CD3- lymphocyte	rs115805162	1	161410253	T	C	0.2697	0.0315	0.2076	1.62e-17	3596	73.3062
GCST90001650	HLA DR+ Natural Killer %CD3- lymphocyte	rs8025803	15	80260273	T	A	-0.2729	0.0334	0.1783	4.22e-16	3596	66.7597
GCST90001652	Granulocyte %leukocyte	rs77650974	18	12394263	A	G	0.1512	0.0265	0.3227	1.25e-08	3669	32.5546
GCST90001653	CD28- CD4-CD8- T cell %CD4-CD8- T cell	rs4796089	17	33814758	C	T	-0.2435	0.0371	0.1343	6.13e-11	3440	43.0775
GCST90001654	CD28- CD4-CD8- T cell Absolute Count	rs6710361	2	87047145	A	G	0.1921	0.03166	0.1991	1.45e-09	3408	36.8157
GCST90001654	CD28- CD4-CD8- T cell Absolute Count	rs9896155	17	33794697	G	A	0.1857	0.02686	0.6743	5.64e-12	3408	47.7982
GCST90001655	CD28+ CD4-CD8- T cell %T cell	rs34546581	2	87021659	A	G	0.1659	0.02878	0.1927	8.92e-09	3440	33.2285
GCST90001656	CD28+ CD4-CD8- T cell %CD4-CD8- T cell	rs4796089	17	33814758	C	T	0.2435	0.0371	0.1343	6.13e-11	3440	43.0775
GCST90001658	CD39+ CD4+ T cell %T cell	rs10736092	10	97570315	G	A	1.014	0.01774	0.469	1e-200	3440	3267.15
GCST90001658	CD39+ CD4+ T cell %T cell	rs202211780	10	97016742	G	A	0.4557	0.04341	0.0879	2.14e-25	3440	110.199
GCST90001658	CD39+ CD4+ T cell %T cell	rs12268044	10	98794615	T	C	-0.172	0.02583	0.3438	3.16e-11	3440	44.3413
GCST90001658	CD39+ CD4+ T cell %T cell	rs72809762	10	97294154	T	C	0.4022	0.0483	0.0674	1.18e-16	3440	69.341
GCST90001658	CD39+ CD4+ T cell %T cell	rs10786199	10	97069472	A	G	-0.2028	0.02738	0.2888	1.62e-13	3440	54.8617
GCST90001658	CD39+ CD4+ T cell %T cell	rs10882701	10	97741071	C	A	-0.3969	0.02378	0.5141	3.17e-60	3440	278.573
GCST90001658	CD39+ CD4+ T cell %T cell	rs7918541	10	98168559	G	A	-0.5209	0.0533	0.9472	2.86e-22	3440	95.5112
GCST90001659	CD39+ CD4+ T cell %CD4+ T cell	rs202211780	10	97016742	G	A	0.4701	0.04338	0.0879	6.22e-27	3440	117.436
GCST90001659	CD39+ CD4+ T cell %CD4+ T cell	rs7918541	10	98168559	G	A	-0.5584	0.05319	0.9472	2.15e-25	3440	110.212
GCST90001659	CD39+ CD4+ T cell %CD4+ T cell	rs72809762	10	97294154	T	C	0.4246	0.04825	0.0674	2.12e-18	3440	77.44
GCST90001659	CD39+ CD4+ T cell %CD4+ T cell	rs10882701	10	97741071	C	A	-0.3997	0.02377	0.5141	4.54e-61	3440	282.755
GCST90001659	CD39+ CD4+ T cell %CD4+ T cell	rs10786199	10	97069472	A	G	-0.2039	0.02738	0.2888	1.21e-13	3440	55.4584
GCST90001659	CD39+ CD4+ T cell %CD4+ T cell	rs12268044	10	98794615	T	C	-0.1834	0.02581	0.3438	1.44e-12	3440	50.492
GCST90001659	CD39+ CD4+ T cell %CD4+ T cell	rs10736092	10	97570315	G	A	1.023	0.01758	0.469	1e-200	3440	3386.21
GCST90001660	CD39+ CD4+ T cell Absolute Count	rs10882701	10	97741071	C	A	-0.4118	0.0249	0.5139	3.85e-59	3408	273.51
GCST90001660	CD39+ CD4+ T cell Absolute Count	rs202211780	10	97016742	G	A	0.5001	0.04545	0.088	1.07e-27	3408	121.073
GCST90001660	CD39+ CD4+ T cell Absolute Count	rs72809762	10	97294154	T	C	0.4486	0.05056	0.0675	1.12e-18	3408	78.7235
GCST90001660	CD39+ CD4+ T cell Absolute Count	rs12268044	10	98794615	T	C	-0.1846	0.02711	0.3446	1.18e-11	3408	46.3665
GCST90001660	CD39+ CD4+ T cell Absolute Count	rs7074403	10	97605057	G	C	1.015	0.01927	0.4688	1e-200	3408	2774.4
GCST90001660	CD39+ CD4+ T cell Absolute Count	rs141018090	10	98169221	T	G	0.5248	0.05593	0.0524	1.14e-20	3408	88.0436
GCST90001660	CD39+ CD4+ T cell Absolute Count	rs10786199	10	97069472	A	G	-0.2188	0.02869	0.2895	3.14e-14	3408	58.1612
GCST90001661	CD28- CD8dim T cell %T cell	rs12986962	2	111808558	G	A	-0.1604	0.02829	0.2827	1.54e-08	3440	32.1472
GCST90001661	CD28- CD8dim T cell %T cell	rs117147408	6	101980039	G	A	0.4819	0.07946	0.0273	1.47e-09	3440	36.7804
GCST90001661	CD28- CD8dim T cell %T cell	rs4796089	17	33814758	C	T	-0.2225	0.0377	0.1343	3.91e-09	3440	34.8319
GCST90001662	CD28- CD8dim T cell %CD8dim T cell	rs4796089	17	33814758	C	T	-0.2283	0.03646	0.1343	4.32e-10	3440	39.2083
GCST90001663	CD28- CD8dim T cell Absolute Count	rs12986962	2	111808558	G	A	-0.1568	0.0284	0.2826	3.59e-08	3408	30.4828
GCST90001663	CD28- CD8dim T cell Absolute Count	rs58745116	17	33803592	A	G	0.1662	0.02565	0.5219	1.05e-10	3408	41.9843
GCST90001664	CD28+ CD45RA+ CD8dim T cell %T cell	rs113435341	1	198151688	G	A	2.157	0.2061	0.0032	2.96e-25	3440	109.533
GCST90001664	CD28+ CD45RA+ CD8dim T cell %T cell	rs11579717	1	199999121	A	G	1.303	0.1744	0.0044	1.02e-13	3440	55.8208
GCST90001664	CD28+ CD45RA+ CD8dim T cell %T cell	rs116794175	1	194010208	C	T	1.164	0.1805	0.0042	1.3e-10	3440	41.5864
GCST90001664	CD28+ CD45RA+ CD8dim T cell %T cell	rs4832054	2	87058580	A	G	0.1726	0.02712	0.243	2.21e-10	3440	40.5044
GCST90001664	CD28+ CD45RA+ CD8dim T cell %T cell	rs79827501	2	38431267	T	G	-0.267	0.04503	0.0731	3.34e-09	3440	35.1576
GCST90001664	CD28+ CD45RA+ CD8dim T cell %T cell	rs7583259	2	38921934	G	C	0.1951	0.02331	0.502	8.41e-17	3440	70.0535
GCST90001664	CD28+ CD45RA+ CD8dim T cell %T cell	rs12712610	2	38897249	G	A	0.1724	0.02569	0.2977	2.27e-11	3440	45.0346
GCST90001665	CD28+ CD45RA+ CD8dim T cell %CD8dim T cell	rs11579717	1	199999121	A	G	1.307	0.1858	0.0044	2.37e-12	3440	49.4834
GCST90001665	CD28+ CD45RA+ CD8dim T cell %CD8dim T cell	rs116794175	1	194010208	C	T	1.191	0.1918	0.0042	5.92e-10	3440	38.559
GCST90001665	CD28+ CD45RA+ CD8dim T cell %CD8dim T cell	rs146620586	1	198524264	T	G	2.776	0.2798	0.0032	6.75e-23	3440	98.4336
GCST90001665	CD28+ CD45RA+ CD8dim T cell %CD8dim T cell	rs2367376	2	87009742	C	T	0.1716	0.02881	0.2464	2.85e-09	3440	35.4771
GCST90001665	CD28+ CD45RA+ CD8dim T cell %CD8dim T cell	rs7583259	2	38921934	G	C	0.1741	0.02479	0.502	2.61e-12	3440	49.3224
GCST90001665	CD28+ CD45RA+ CD8dim T cell %CD8dim T cell	rs12712610	2	38897249	G	A	0.1611	0.02726	0.2977	3.8e-09	3440	34.9252
GCST90001666	CD28+ CD45RA+ CD8dim T cell Absolute Count	rs116794175	1	194010208	C	T	1.018	0.1715	0.0043	3.23e-09	3408	35.2344
GCST90001666	CD28+ CD45RA+ CD8dim T cell Absolute Count	rs146620586	1	198524264	T	G	2.334	0.2506	0.0032	2.12e-20	3408	86.744
GCST90001666	CD28+ CD45RA+ CD8dim T cell Absolute Count	rs11579717	1	199999121	A	G	1.176	0.1662	0.0044	1.77e-12	3408	50.0671
GCST90001666	CD28+ CD45RA+ CD8dim T cell Absolute Count	rs7583259	2	38921934	G	C	0.1794	0.02218	0.5021	8.34e-16	3408	65.4217
GCST90001666	CD28+ CD45RA+ CD8dim T cell Absolute Count	rs61038907	2	87061070	A	C	0.1398	0.02509	0.2664	2.72e-08	3408	31.0465
GCST90001666	CD28+ CD45RA+ CD8dim T cell Absolute Count	rs12712610	2	38897249	G	A	0.1631	0.02442	0.2974	2.82e-11	3408	44.6084
GCST90001666	CD28+ CD45RA+ CD8dim T cell Absolute Count	rs74577787	3	84799491	T	C	3.341	0.5986	0.0003	2.58e-08	3408	31.1515
GCST90001666	CD28+ CD45RA+ CD8dim T cell Absolute Count	rs112637846	6	149114553	A	C	3.334	0.5986	0.0003	2.76e-08	3408	31.0211
GCST90001666	CD28+ CD45RA+ CD8dim T cell Absolute Count	rs12314907	12	79661771	G	A	8.184	1.461	NA	2.27e-08	3408	31.3784
GCST90001667	CD28+ CD45RA- CD8dim T cell %T cell	rs146620586	1	198524264	T	G	-2.445	0.2667	0.0032	8.19e-20	3440	84.045
GCST90001667	CD28+ CD45RA- CD8dim T cell %T cell	rs116759767	1	189981116	A	G	-0.9923	0.1747	0.0049	1.45e-08	3440	32.2627
GCST90001667	CD28+ CD45RA- CD8dim T cell %T cell	rs11579717	1	199999121	A	G	-1.201	0.1771	0.0044	1.42e-11	3440	45.9885
GCST90001668	CD28+ CD45RA- CD8dim T cell %CD8dim T cell	rs146620586	1	198524264	T	G	-2.425	0.2802	0.0032	7.44e-18	3440	74.9009
GCST90001668	CD28+ CD45RA- CD8dim T cell %CD8dim T cell	rs11579717	1	199999121	A	G	-1.217	0.1857	0.0044	6.36e-11	3440	42.9494
GCST90001669	CD28+ CD45RA- CD8dim T cell Absolute Count	rs11579717	1	199999121	A	G	-1.125	0.169	0.0044	3.18e-11	3408	44.313
GCST90001669	CD28+ CD45RA- CD8dim T cell Absolute Count	rs138915779	1	190079170	A	C	-1.228	0.2078	0.0034	3.74e-09	3408	34.9225
GCST90001669	CD28+ CD45RA- CD8dim T cell Absolute Count	rs146620586	1	198524264	T	G	-2.476	0.254	0.0032	3.56e-22	3408	95.0241
GCST90001670	CD39+ CD8+ T cell %T cell	rs10736092	10	97570315	G	A	1.01	0.01914	0.469	1e-200	3440	2784.57
GCST90001670	CD39+ CD8+ T cell %T cell	rs117648214	10	98816434	T	C	1.27	0.2262	0.0029	2.14e-08	3440	31.5226
GCST90001670	CD39+ CD8+ T cell %T cell	rs17111341	10	97881031	C	T	0.6237	0.0518	0.0667	9.8e-33	3440	144.975
GCST90001670	CD39+ CD8+ T cell %T cell	rs111534725	10	98139264	T	G	0.7307	0.06471	0.041	4.66e-29	3440	127.507
GCST90001670	CD39+ CD8+ T cell %T cell	rs11818051	10	97972294	T	C	0.6769	0.07397	0.0317	9.35e-20	3440	83.7409
GCST90001670	CD39+ CD8+ T cell %T cell	rs12777195	10	96998743	G	A	0.2205	0.0273	0.3594	9.1e-16	3440	65.2367
GCST90001670	CD39+ CD8+ T cell %T cell	rs12778618	10	95633120	C	T	0.8332	0.06081	0.0462	1.23e-41	3440	187.736
GCST90001670	CD39+ CD8+ T cell %T cell	rs72812685	10	95845989	A	G	0.6459	0.05873	0.0483	1.13e-27	3440	120.951
GCST90001671	CD39+ CD8+ T cell %CD8+ T cell	rs4917715	10	97592297	G	C	1.002	0.01937	0.469	1e-200	3440	2675.94
GCST90001671	CD39+ CD8+ T cell %CD8+ T cell	rs12778618	10	95633120	C	T	0.8186	0.06103	0.0462	5.07e-40	3440	179.911
GCST90001671	CD39+ CD8+ T cell %CD8+ T cell	rs72812685	10	95845989	A	G	0.6238	0.05887	0.0483	7.75e-26	3440	112.28
GCST90001671	CD39+ CD8+ T cell %CD8+ T cell	rs146426185	10	99452494	C	A	-0.3008	0.05314	0.0635	1.64e-08	3440	32.0415
GCST90001671	CD39+ CD8+ T cell %CD8+ T cell	rs111534725	10	98139264	T	G	0.7675	0.06467	0.041	7.27e-32	3440	140.848
GCST90001671	CD39+ CD8+ T cell %CD8+ T cell	rs2901833	10	96998591	A	G	0.2205	0.02662	0.383	1.73e-16	3440	68.6122
GCST90001671	CD39+ CD8+ T cell %CD8+ T cell	rs17111341	10	97881031	C	T	0.6402	0.05184	0.0667	2.59e-34	3440	152.511
GCST90001671	CD39+ CD8+ T cell %CD8+ T cell	rs11818051	10	97972294	T	C	0.6977	0.07403	0.0317	7.75e-21	3440	88.8223
GCST90001672	CD39+ CD8+ T cell Absolute Count	rs11818051	10	97972294	T	C	0.7156	0.07506	0.0317	2.79e-21	3408	90.8916
GCST90001672	CD39+ CD8+ T cell Absolute Count	rs10748649	10	97601703	C	A	1.01	0.01968	0.469	1e-200	3408	2633.86
GCST90001672	CD39+ CD8+ T cell Absolute Count	rs12778618	10	95633120	C	T	0.8528	0.06178	0.0461	3.23e-42	3408	190.545
GCST90001672	CD39+ CD8+ T cell Absolute Count	rs72812685	10	95845989	A	G	0.6785	0.05954	0.0481	1.49e-29	3408	129.862
GCST90001672	CD39+ CD8+ T cell Absolute Count	rs111534725	10	98139264	T	G	0.7282	0.06583	0.0409	5.69e-28	3408	122.364
GCST90001672	CD39+ CD8+ T cell Absolute Count	rs17111341	10	97881031	C	T	0.6424	0.05263	0.0668	1.45e-33	3408	148.986
GCST90001672	CD39+ CD8+ T cell Absolute Count	rs12778797	10	96998688	C	T	0.2118	0.0271	0.3841	7.19e-15	3408	61.082
GCST90001675	CD28- CD127- CD25++ CD8+ T cell Absolute Count	rs17203563	6	32446459	A	G	0.1789	0.03263	0.2767	4.52e-08	3130	30.0598
GCST90001678	CD28- CD25++ CD8+ T cell Absolute Count	rs9269109	6	32443266	C	T	0.1597	0.02782	0.3593	1.04e-08	3130	32.953
GCST90001679	CD25++ CD8+ T cell %T cell	rs78667279	2	54957709	A	G	-0.7401	0.13	0.0096	1.37e-08	3162	32.4111
GCST90001679	CD25++ CD8+ T cell %T cell	rs61839660	10	6094697	T	C	0.3212	0.05805	0.0541	3.41e-08	3162	30.6159
GCST90001680	CD25++ CD8+ T cell %CD8+ T cell	rs72915529	2	54970478	A	G	-0.7447	0.1252	0.0103	3e-09	3162	35.3797
GCST90001681	CD25++ CD8+ T cell Absolute Count	rs78667279	2	54957709	A	G	-0.7492	0.1315	0.0096	1.32e-08	3130	32.4597
GCST90001681	CD25++ CD8+ T cell Absolute Count	rs2875404	3	76674553	T	C	-0.1537	0.02772	0.657	3.16e-08	3130	30.7441
GCST90001681	CD25++ CD8+ T cell Absolute Count	rs1403755	18	30263492	T	C	0.2696	0.04674	0.0864	8.82e-09	3130	33.2707
GCST90001684	CD127- CD8+ T cell Absolute Count	rs3130685	6	31206206	T	C	0.1905	0.03102	0.3449	9.17e-10	3371	37.7143
GCST90001686	CD28- CD8+ T cell %CD8+ T cell	rs7728865	5	59819941	A	G	-0.2169	0.03774	0.1019	9.95e-09	3440	33.0305
GCST90001686	CD28- CD8+ T cell %CD8+ T cell	rs6904669	6	31192796	G	A	-0.1458	0.02634	0.6414	3.34e-08	3440	30.6396
GCST90001686	CD28- CD8+ T cell %CD8+ T cell	rs4796089	17	33814758	C	T	-0.2034	0.03346	0.1343	1.35e-09	3440	36.953
GCST90001687	CD28- CD8+ T cell Absolute Count	rs36058358	6	32636282	A	G	-0.22	0.03784	0.2229	6.68e-09	3408	33.8021
GCST90001687	CD28- CD8+ T cell Absolute Count	rs3130685	6	31206206	T	C	0.1894	0.02987	0.3439	2.56e-10	3408	40.2059
GCST90001687	CD28- CD8+ T cell Absolute Count	rs4796089	17	33814758	C	T	-0.2103	0.03733	0.1339	1.9e-08	3408	31.7368
GCST90001688	CD28+ CD45RA+ CD8+ T cell %T cell	rs149023182	1	232754676	G	A	4.52	0.7897	0.0001	1.13e-08	3440	32.7607
GCST90001688	CD28+ CD45RA+ CD8+ T cell %T cell	rs142530179	1	62672889	G	A	3.783	0.6683	0.0001	1.62e-08	3440	32.0427
GCST90001688	CD28+ CD45RA+ CD8+ T cell %T cell	rs12755474	1	216352525	G	A	6.643	1.199	0.0001	3.22e-08	3440	30.6966
GCST90001688	CD28+ CD45RA+ CD8+ T cell %T cell	rs7583259	2	38921934	G	C	0.104	0.01759	0.502	3.71e-09	3440	34.9571
GCST90001688	CD28+ CD45RA+ CD8+ T cell %T cell	rs115077170	2	53872294	G	T	7.992	1.404	NA	1.37e-08	3440	32.4024
GCST90001688	CD28+ CD45RA+ CD8+ T cell %T cell	rs146985291	3	170169608	G	A	6.493	1.126	0.0001	8.69e-09	3440	33.2517
GCST90001688	CD28+ CD45RA+ CD8+ T cell %T cell	rs112471936	4	83970127	A	T	9.954	1.725	NA	8.55e-09	3440	33.2979
GCST90001688	CD28+ CD45RA+ CD8+ T cell %T cell	rs115218435	4	67836131	G	T	4.272	0.7543	0.0001	1.6e-08	3440	32.0756
GCST90001688	CD28+ CD45RA+ CD8+ T cell %T cell	rs76604940	4	31397782	C	A	3.867	0.6826	0.0001	1.59e-08	3440	32.0934
GCST90001688	CD28+ CD45RA+ CD8+ T cell %T cell	rs137858581	5	173002007	C	T	3.974	0.7251	0.0001	4.54e-08	3440	30.0372
GCST90001688	CD28+ CD45RA+ CD8+ T cell %T cell	rs116562707	6	31360602	G	A	0.4024	0.06819	0.0192	3.97e-09	3440	34.8237
GCST90001688	CD28+ CD45RA+ CD8+ T cell %T cell	rs116767883	6	24745313	T	C	9.1	1.583	NA	9.88e-09	3440	33.0462
GCST90001688	CD28+ CD45RA+ CD8+ T cell %T cell	rs117475733	6	148775706	T	C	1.818	0.2979	0.0004	1.17e-09	3440	37.2432
GCST90001688	CD28+ CD45RA+ CD8+ T cell %T cell	rs184082746	7	92791863	C	T	4.025	0.6399	0.0001	3.59e-10	3440	39.5647
GCST90001688	CD28+ CD45RA+ CD8+ T cell %T cell	rs112571466	7	111704231	G	A	3.787	0.6773	0.0001	2.44e-08	3440	31.2628
GCST90001688	CD28+ CD45RA+ CD8+ T cell %T cell	rs182236332	7	124954943	G	A	4.848	0.8097	0.0001	2.34e-09	3440	35.849
GCST90001688	CD28+ CD45RA+ CD8+ T cell %T cell	rs143498795	8	140342260	A	C	3.717	0.67	0.0001	3.11e-08	3440	30.7777
GCST90001688	CD28+ CD45RA+ CD8+ T cell %T cell	rs189717624	8	33736052	C	T	8.206	1.452	NA	1.73e-08	3440	31.9396
GCST90001688	CD28+ CD45RA+ CD8+ T cell %T cell	rs113447229	9	105346840	C	T	4.765	0.8459	0.0001	1.92e-08	3440	31.7313
GCST90001688	CD28+ CD45RA+ CD8+ T cell %T cell	rs192475369	9	33552507	T	A	5.704	1.002	0.0001	1.35e-08	3440	32.4059
GCST90001688	CD28+ CD45RA+ CD8+ T cell %T cell	rs142967914	9	12800264	C	G	3.794	0.6676	0.0001	1.44e-08	3440	32.297
GCST90001688	CD28+ CD45RA+ CD8+ T cell %T cell	rs76325389	9	122676137	G	A	4.877	0.8599	0.0001	1.53e-08	3440	32.1669
GCST90001688	CD28+ CD45RA+ CD8+ T cell %T cell	rs189801254	10	68336237	A	C	4.11	0.7256	0.0001	1.6e-08	3440	32.084
GCST90001688	CD28+ CD45RA+ CD8+ T cell %T cell	rs80194890	10	91332621	G	T	4.68	0.8111	0.0001	8.65e-09	3440	33.2922
GCST90001688	CD28+ CD45RA+ CD8+ T cell %T cell	rs117927481	12	49315200	A	G	3.783	0.6683	0.0001	1.63e-08	3440	32.0427
GCST90001688	CD28+ CD45RA+ CD8+ T cell %T cell	rs112258643	12	55672838	T	C	3.436	0.6021	0.0001	1.25e-08	3440	32.5663
GCST90001688	CD28+ CD45RA+ CD8+ T cell %T cell	rs118016388	12	28662288	C	T	7.82	1.424	NA	4.27e-08	3440	30.1574
GCST90001688	CD28+ CD45RA+ CD8+ T cell %T cell	rs116984539	13	22348885	T	C	8.74	1.55	NA	1.83e-08	3440	31.795
GCST90001688	CD28+ CD45RA+ CD8+ T cell %T cell	rs9592479	13	67157607	C	G	4.763	0.8417	0.0001	1.65e-08	3440	32.0219
GCST90001688	CD28+ CD45RA+ CD8+ T cell %T cell	rs58471414	14	28349764	G	T	3.833	0.6771	0.0001	1.63e-08	3440	32.0459
GCST90001688	CD28+ CD45RA+ CD8+ T cell %T cell	rs117494082	14	56862154	A	G	3.894	0.6914	0.0001	1.94e-08	3440	31.72
GCST90001688	CD28+ CD45RA+ CD8+ T cell %T cell	rs144591335	16	59010741	G	A	3.946	0.6967	0.0001	1.6e-08	3440	32.0791
GCST90001688	CD28+ CD45RA+ CD8+ T cell %T cell	rs111283043	16	79205197	C	A	4.463	0.7922	0.0001	1.9e-08	3440	31.7383
GCST90001688	CD28+ CD45RA+ CD8+ T cell %T cell	rs146073003	17	11512358	T	C	7.599	1.346	NA	1.8e-08	3440	31.873
GCST90001688	CD28+ CD45RA+ CD8+ T cell %T cell	rs77935824	18	68968361	G	A	3.755	0.6644	0.0001	1.72e-08	3440	31.9419
GCST90001688	CD28+ CD45RA+ CD8+ T cell %T cell	rs188748536	19	8271140	C	T	13.7	2.197	NA	5.06e-10	3440	38.8849
GCST90001688	CD28+ CD45RA+ CD8+ T cell %T cell	rs142208889	19	51829114	T	C	3.814	0.6612	0.0001	8.68e-09	3440	33.2733
GCST90001688	CD28+ CD45RA+ CD8+ T cell %T cell	rs145827119	20	57132122	T	C	4.893	0.8386	0.0001	5.91e-09	3440	34.044
GCST90001688	CD28+ CD45RA+ CD8+ T cell %T cell	rs149926070	21	41143748	A	G	3.533	0.6368	0.0001	3.12e-08	3440	30.7809
GCST90001689	CD28+ CD45RA+ CD8+ T cell %CD8+ T cell	rs17583875	1	197924770	A	G	0.9979	0.1731	0.0029	8.82e-09	3440	33.2338
GCST90001690	CD28+ CD45RA+ CD8+ T cell Absolute Count	rs11896593	2	38925155	C	G	0.1051	0.01838	0.3706	1.17e-08	3408	32.6975
GCST90001690	CD28+ CD45RA+ CD8+ T cell Absolute Count	rs3131627	6	31415065	G	A	0.1259	0.021	0.5109	2.27e-09	3408	35.9429
GCST90001690	CD28+ CD45RA+ CD8+ T cell Absolute Count	rs12901644	15	36456429	T	C	-0.1685	0.03056	0.0929	3.8e-08	3408	30.4014
GCST90001691	CD28+ CD45RA- CD8+ T cell %T cell	rs17583875	1	197924770	A	G	-2.154	0.2288	0.0029	8.6e-21	3440	88.6297
GCST90001691	CD28+ CD45RA- CD8+ T cell %T cell	rs60220946	1	193505625	T	C	-0.5154	0.0867	0.0212	3.04e-09	3440	35.3387
GCST90001691	CD28+ CD45RA- CD8+ T cell %T cell	rs116794175	1	194010208	C	T	-1.073	0.1963	0.0042	4.99e-08	3440	29.8785
GCST90001692	CD28+ CD45RA- CD8+ T cell %CD8+ T cell	rs11579717	1	199999121	A	G	-1.249	0.188	0.0044	3.55e-11	3440	44.1376
GCST90001692	CD28+ CD45RA- CD8+ T cell %CD8+ T cell	rs146620586	1	198524264	T	G	-2.596	0.2832	0.0032	8.26e-20	3440	84.0278
GCST90001692	CD28+ CD45RA- CD8+ T cell %CD8+ T cell	rs4368632	4	78946913	C	G	0.1446	0.0259	0.623	2.58e-08	3440	31.17
GCST90001692	CD28+ CD45RA- CD8+ T cell %CD8+ T cell	rs9271513	6	32589523	G	C	-0.2338	0.03453	0.7833	1.48e-11	3440	45.8454
GCST90001692	CD28+ CD45RA- CD8+ T cell %CD8+ T cell	rs1051488	6	31322911	T	C	0.2395	0.03338	0.7693	8.82e-13	3440	51.48
GCST90001693	CD28+ CD45RA- CD8+ T cell Absolute Count	rs113435341	1	198151688	G	A	-2.048	0.2256	0.0032	1.83e-19	3408	82.4103
GCST90001693	CD28+ CD45RA- CD8+ T cell Absolute Count	rs11579717	1	199999121	A	G	-1.253	0.1905	0.0044	5.53e-11	3408	43.2626
GCST90001694	CD28- CD4-CD8- T cell %T cell	rs6755452	2	87035076	G	T	0.2159	0.03275	0.189	5e-11	3440	43.4593
GCST90001694	CD28- CD4-CD8- T cell %T cell	rs139249541	6	102294761	G	A	0.4291	0.07557	0.0312	1.48e-08	3440	32.2417
GCST90001694	CD28- CD4-CD8- T cell %T cell	rs9896155	17	33794697	G	A	0.1701	0.02733	0.6741	5.51e-10	3440	38.7373
GCST90001695	CD45RA- CD28- CD8+ T cell Absolute Count	rs55881385	1	34724192	T	G	721.2	91.57	0.0001	4.5e-15	3408	62.0305
GCST90001695	CD45RA- CD28- CD8+ T cell Absolute Count	rs144571871	1	65133062	G	A	725.9	100.6	0.0001	6.76e-13	3408	52.0664
GCST90001695	CD45RA- CD28- CD8+ T cell Absolute Count	rs61772921	1	80897562	C	T	644.1	106	0.0001	1.37e-09	3408	36.9228
GCST90001695	CD45RA- CD28- CD8+ T cell Absolute Count	rs76595423	1	102745011	G	T	147.3	23.48	0.0035	3.93e-10	3408	39.3559
GCST90001695	CD45RA- CD28- CD8+ T cell Absolute Count	rs149124296	1	213124992	C	G	307.6	55.58	0.0006	3.35e-08	3408	30.6292
GCST90001695	CD45RA- CD28- CD8+ T cell Absolute Count	rs111978771	1	21025910	C	T	123.8	19.64	0.0043	3.21e-10	3408	39.7336
GCST90001695	CD45RA- CD28- CD8+ T cell Absolute Count	rs150650566	1	83046200	C	A	530.8	58.46	0.0004	1.81e-19	3408	82.4412
GCST90001695	CD45RA- CD28- CD8+ T cell Absolute Count	rs114507999	1	21892266	A	G	176.7	29.35	0.0022	1.92e-09	3408	36.2457
GCST90001695	CD45RA- CD28- CD8+ T cell Absolute Count	rs138010330	1	161526187	T	C	111	19.7	0.0048	1.89e-08	3408	31.7478
GCST90001695	CD45RA- CD28- CD8+ T cell Absolute Count	rs140963286	1	24640467	T	C	760.9	100.5	0.0001	4.68e-14	3408	57.3222
GCST90001695	CD45RA- CD28- CD8+ T cell Absolute Count	rs138829583	1	79094990	A	G	463.8	58.31	0.0004	2.46e-15	3408	63.2667
GCST90001695	CD45RA- CD28- CD8+ T cell Absolute Count	rs148620542	1	178035728	T	A	358.6	51.64	0.0006	4.54e-12	3408	48.2223
GCST90001695	CD45RA- CD28- CD8+ T cell Absolute Count	rs76732756	1	221000197	A	G	187	33.11	0.0016	1.74e-08	3408	31.8981
GCST90001695	CD45RA- CD28- CD8+ T cell Absolute Count	rs151321252	1	1184085	A	G	995.8	170.5	NA	5.71e-09	3408	34.1111
GCST90001695	CD45RA- CD28- CD8+ T cell Absolute Count	rs182784388	1	18635367	T	G	328.7	56.2	0.0006	5.4e-09	3408	34.2079
GCST90001695	CD45RA- CD28- CD8+ T cell Absolute Count	rs35535633	1	158881422	T	A	1852	285.4	NA	9.83e-11	3408	42.1089
GCST90001695	CD45RA- CD28- CD8+ T cell Absolute Count	rs78656354	1	166905650	A	G	263.3	37.24	0.0013	1.89e-12	3408	49.9899
GCST90001695	CD45RA- CD28- CD8+ T cell Absolute Count	rs75828981	2	144233823	A	G	283	46.74	0.0007	1.55e-09	3408	36.6603
GCST90001695	CD45RA- CD28- CD8+ T cell Absolute Count	rs144711723	2	145836600	T	C	429	74.81	0.0003	1.06e-08	3408	32.8848
GCST90001695	CD45RA- CD28- CD8+ T cell Absolute Count	rs72815709	2	80415786	C	T	185.1	26.88	0.0022	6.76e-12	3408	47.4192
GCST90001695	CD45RA- CD28- CD8+ T cell Absolute Count	rs138962348	2	146534594	C	T	259.1	45.06	0.0007	9.7e-09	3408	33.0638
GCST90001695	CD45RA- CD28- CD8+ T cell Absolute Count	rs74932477	2	229222112	A	G	405.6	61.74	0.0004	5.84e-11	3408	43.1581
GCST90001695	CD45RA- CD28- CD8+ T cell Absolute Count	rs138799468	2	9441279	T	C	791.9	98.43	0.0001	1.17e-15	3408	64.727
GCST90001695	CD45RA- CD28- CD8+ T cell Absolute Count	rs72929459	2	200181613	T	C	485.7	72.98	0.0003	3.29e-11	3408	44.2923
GCST90001695	CD45RA- CD28- CD8+ T cell Absolute Count	rs58905133	2	38887964	G	A	20.08	2.814	0.3526	1.18e-12	3408	50.9189
GCST90001695	CD45RA- CD28- CD8+ T cell Absolute Count	rs151288286	2	106552757	A	T	521.2	71.33	0.0004	3.4e-13	3408	53.3905
GCST90001695	CD45RA- CD28- CD8+ T cell Absolute Count	rs115954619	2	174896997	A	G	213	36.73	0.0015	7.23e-09	3408	33.6293
GCST90001695	CD45RA- CD28- CD8+ T cell Absolute Count	rs12464465	2	176542288	A	G	189.7	34.49	0.0015	4.09e-08	3408	30.2516
GCST90001695	CD45RA- CD28- CD8+ T cell Absolute Count	rs114763811	2	191319109	A	C	979.6	163.9	0.0001	2.52e-09	3408	35.7223
GCST90001695	CD45RA- CD28- CD8+ T cell Absolute Count	rs137978465	2	228411157	A	G	641.1	67.08	0.0004	2.24e-21	3408	91.3409
GCST90001695	CD45RA- CD28- CD8+ T cell Absolute Count	rs112839187	2	238422350	A	G	444.1	76.59	0.0003	7.31e-09	3408	33.6215
GCST90001695	CD45RA- CD28- CD8+ T cell Absolute Count	rs139772031	3	10035985	G	T	550.9	98.17	0.0001	2.17e-08	3408	31.4911
GCST90001695	CD45RA- CD28- CD8+ T cell Absolute Count	rs148658406	3	153311399	T	C	751.4	100.1	0.0001	7.82e-14	3408	56.3474
GCST90001695	CD45RA- CD28- CD8+ T cell Absolute Count	rs149994650	3	18550864	A	C	473.4	81.22	0.0003	6.1e-09	3408	33.9727
GCST90001695	CD45RA- CD28- CD8+ T cell Absolute Count	rs115879183	3	194347376	G	A	281.9	45.23	0.0009	5.1e-10	3408	38.8452
GCST90001695	CD45RA- CD28- CD8+ T cell Absolute Count	rs141023610	3	15790899	A	G	556.4	84.21	0.0004	4.51e-11	3408	43.6563
GCST90001695	CD45RA- CD28- CD8+ T cell Absolute Count	rs36139379	3	66271298	A	C	347.1	48.19	0.0009	7.22e-13	3408	51.8795
GCST90001695	CD45RA- CD28- CD8+ T cell Absolute Count	rs16864501	3	152385976	A	G	760.5	100.6	0.0001	5.25e-14	3408	57.1482
GCST90001695	CD45RA- CD28- CD8+ T cell Absolute Count	rs79489889	3	39505173	A	G	239.7	42.01	0.001	1.26e-08	3408	32.556
GCST90001695	CD45RA- CD28- CD8+ T cell Absolute Count	rs62409210	4	25412773	A	G	610.4	106.6	0.0001	1.11e-08	3408	32.788
GCST90001695	CD45RA- CD28- CD8+ T cell Absolute Count	rs77152285	4	93935039	G	A	285.1	50.77	0.0006	2.11e-08	3408	31.5341
GCST90001695	CD45RA- CD28- CD8+ T cell Absolute Count	rs55830085	4	106862213	T	C	548.7	98.8	0.0004	3.01e-08	3408	30.843
GCST90001695	CD45RA- CD28- CD8+ T cell Absolute Count	rs183382760	4	116470715	C	A	1005	130	0.0003	1.39e-14	3408	59.7648
GCST90001695	CD45RA- CD28- CD8+ T cell Absolute Count	rs140311178	4	8174723	T	C	142.3	22.5	0.0037	2.87e-10	3408	39.9986
GCST90001695	CD45RA- CD28- CD8+ T cell Absolute Count	rs79870119	4	64142694	A	G	397.6	71.92	0.0004	3.5e-08	3408	30.5628
GCST90001695	CD45RA- CD28- CD8+ T cell Absolute Count	rs192553272	4	114347303	T	C	293.3	48.87	0.0007	2.16e-09	3408	36.0196
GCST90001695	CD45RA- CD28- CD8+ T cell Absolute Count	rs76506268	4	187981624	G	A	154.5	22.53	0.0032	8.23e-12	3408	47.0256
GCST90001695	CD45RA- CD28- CD8+ T cell Absolute Count	rs59951086	4	187679105	C	A	347.8	56.2	0.0006	6.81e-10	3408	38.2989
GCST90001695	CD45RA- CD28- CD8+ T cell Absolute Count	rs148799115	4	45244488	C	A	55.39	9.959	0.0175	2.87e-08	3408	30.9337
GCST90001695	CD45RA- CD28- CD8+ T cell Absolute Count	rs116581718	5	29413612	C	T	384.3	58.05	0.0006	4.14e-11	3408	43.8265
GCST90001695	CD45RA- CD28- CD8+ T cell Absolute Count	rs76343453	5	81353920	C	T	224.8	32.07	0.0018	2.83e-12	3408	49.1354
GCST90001695	CD45RA- CD28- CD8+ T cell Absolute Count	rs114216104	5	140131486	T	C	591	96.85	0.0001	1.16e-09	3408	37.2371
GCST90001695	CD45RA- CD28- CD8+ T cell Absolute Count	rs115546994	5	159062854	T	A	383.2	58.71	0.0004	7.72e-11	3408	42.6017
GCST90001695	CD45RA- CD28- CD8+ T cell Absolute Count	rs62369101	5	97959184	A	G	251.6	42.22	0.001	2.78e-09	3408	35.5128
GCST90001695	CD45RA- CD28- CD8+ T cell Absolute Count	rs115379408	6	18617129	A	G	450.6	77.86	0.0003	7.79e-09	3408	33.493
GCST90001695	CD45RA- CD28- CD8+ T cell Absolute Count	rs17212021	6	32637474	C	T	-22.92	4.094	0.2372	2.31e-08	3408	31.3425
GCST90001695	CD45RA- CD28- CD8+ T cell Absolute Count	rs58860560	6	79460848	A	C	404.2	71.96	0.0003	2.09e-08	3408	31.5508
GCST90001695	CD45RA- CD28- CD8+ T cell Absolute Count	rs74651043	6	24233134	T	A	419.1	73.98	0.0003	1.6e-08	3408	32.0927
GCST90001695	CD45RA- CD28- CD8+ T cell Absolute Count	rs114801643	6	66316172	A	C	436	75.02	0.0003	6.72e-09	3408	33.7768
GCST90001695	CD45RA- CD28- CD8+ T cell Absolute Count	rs147385696	6	143880059	G	C	326.5	55.73	0.0006	5.13e-09	3408	34.3232
GCST90001695	CD45RA- CD28- CD8+ T cell Absolute Count	rs80347872	6	562203	A	G	1621	252.5	NA	1.55e-10	3408	41.2139
GCST90001695	CD45RA- CD28- CD8+ T cell Absolute Count	rs78939697	6	67374008	C	A	74.28	11.52	0.0125	1.29e-10	3408	41.5756
GCST90001695	CD45RA- CD28- CD8+ T cell Absolute Count	rs145613913	6	70855865	A	G	281.9	47.31	0.0009	2.8e-09	3408	35.5046
GCST90001695	CD45RA- CD28- CD8+ T cell Absolute Count	rs145336406	6	78745175	T	C	148.2	25.16	0.0026	4.22e-09	3408	34.6957
GCST90001695	CD45RA- CD28- CD8+ T cell Absolute Count	rs149957527	6	52375282	A	G	913.1	98.95	0.0001	4.71e-20	3408	85.154
GCST90001695	CD45RA- CD28- CD8+ T cell Absolute Count	rs115485721	6	65783601	A	T	69.53	11.54	0.0139	1.87e-09	3408	36.3022
GCST90001695	CD45RA- CD28- CD8+ T cell Absolute Count	rs187115825	6	382181	A	G	389.5	63.7	0.0006	1.08e-09	3408	37.3883
GCST90001695	CD45RA- CD28- CD8+ T cell Absolute Count	rs130071	6	31116210	A	G	22.81	3.563	0.2188	1.74e-10	3408	40.9844
GCST90001695	CD45RA- CD28- CD8+ T cell Absolute Count	rs112857714	6	148462118	T	C	286.9	45.35	0.0009	2.84e-10	3408	40.0227
GCST90001695	CD45RA- CD28- CD8+ T cell Absolute Count	rs79647440	7	142438302	T	C	521.4	86.78	0.0004	2.08e-09	3408	36.0996
GCST90001695	CD45RA- CD28- CD8+ T cell Absolute Count	rs185778924	7	148905542	A	G	332.4	56.32	0.0006	3.92e-09	3408	34.8335
GCST90001695	CD45RA- CD28- CD8+ T cell Absolute Count	rs140112233	7	115835641	C	G	887.7	146	0.0001	1.33e-09	3408	36.9681
GCST90001695	CD45RA- CD28- CD8+ T cell Absolute Count	rs77164608	7	21673701	A	G	379.6	61.08	0.0006	5.76e-10	3408	38.6237
GCST90001695	CD45RA- CD28- CD8+ T cell Absolute Count	rs34592474	7	57279055	C	T	256.7	45.57	0.0009	1.91e-08	3408	31.7317
GCST90001695	CD45RA- CD28- CD8+ T cell Absolute Count	rs143845801	7	84434549	C	G	271.2	48.48	0.0007	2.39e-08	3408	31.2935
GCST90001695	CD45RA- CD28- CD8+ T cell Absolute Count	rs138358136	7	194075	T	A	726.8	82.02	0.0003	1.26e-18	3408	78.5218
GCST90001695	CD45RA- CD28- CD8+ T cell Absolute Count	rs142522853	7	1084031	T	C	595.1	71.5	0.0003	1.22e-16	3408	69.2736
GCST90001695	CD45RA- CD28- CD8+ T cell Absolute Count	rs117469911	7	79791344	A	C	132.8	20.58	0.0035	1.24e-10	3408	41.6395
GCST90001695	CD45RA- CD28- CD8+ T cell Absolute Count	rs143825022	8	28561116	T	C	251.2	41.16	0.001	1.15e-09	3408	37.2468
GCST90001695	CD45RA- CD28- CD8+ T cell Absolute Count	rs72728362	8	127054086	C	T	375.7	59.27	0.0007	2.64e-10	3408	40.1802
GCST90001695	CD45RA- CD28- CD8+ T cell Absolute Count	rs62488802	8	7162695	T	C	591.6	84.77	0.0003	3.56e-12	3408	48.7048
GCST90001695	CD45RA- CD28- CD8+ T cell Absolute Count	rs59236867	8	42077996	C	T	178.9	27.52	0.0023	9.07e-11	3408	42.2594
GCST90001695	CD45RA- CD28- CD8+ T cell Absolute Count	rs117271894	8	112881674	A	G	192.8	34.06	0.0022	1.63e-08	3408	32.0424
GCST90001695	CD45RA- CD28- CD8+ T cell Absolute Count	rs116959045	8	53929771	G	T	172.7	28.26	0.0022	1.12e-09	3408	37.3457
GCST90001695	CD45RA- CD28- CD8+ T cell Absolute Count	rs62513410	8	142607179	A	G	75.05	12.99	0.0098	8.29e-09	3408	33.3798
GCST90001695	CD45RA- CD28- CD8+ T cell Absolute Count	rs117196114	9	83853182	A	G	201.5	32.14	0.0018	4.11e-10	3408	39.306
GCST90001695	CD45RA- CD28- CD8+ T cell Absolute Count	rs151120803	9	96711406	A	G	402.2	60.78	0.0004	4.24e-11	3408	43.7888
GCST90001695	CD45RA- CD28- CD8+ T cell Absolute Count	rs34609592	9	136915695	A	G	420	71.13	0.0003	3.87e-09	3408	34.8653
GCST90001695	CD45RA- CD28- CD8+ T cell Absolute Count	rs79407975	10	28109090	A	C	389.2	70.79	0.0003	4.14e-08	3408	30.2275
GCST90001695	CD45RA- CD28- CD8+ T cell Absolute Count	rs45507192	10	21304171	A	G	416.6	74.65	0.0003	2.58e-08	3408	31.1443
GCST90001695	CD45RA- CD28- CD8+ T cell Absolute Count	rs61864030	10	133431823	C	T	284.3	51.52	0.0006	3.69e-08	3408	30.451
GCST90001695	CD45RA- CD28- CD8+ T cell Absolute Count	rs189683893	10	89153882	A	C	138.5	21.65	0.0037	1.8e-10	3408	40.9245
GCST90001695	CD45RA- CD28- CD8+ T cell Absolute Count	rs200097087	11	33958122	C	A	1076	135.9	NA	3.27e-15	3408	62.6882
GCST90001695	CD45RA- CD28- CD8+ T cell Absolute Count	rs111417549	11	36584481	T	C	303.3	53.88	0.0006	1.95e-08	3408	31.6876
GCST90001695	CD45RA- CD28- CD8+ T cell Absolute Count	rs17676161	11	65259911	C	G	216.7	36.18	0.0013	2.33e-09	3408	35.8741
GCST90001695	CD45RA- CD28- CD8+ T cell Absolute Count	rs117413806	11	16290338	C	T	364.8	66.04	0.0004	3.57e-08	3408	30.5137
GCST90001695	CD45RA- CD28- CD8+ T cell Absolute Count	rs117431224	11	44356396	G	A	385.7	68.87	0.0004	2.31e-08	3408	31.3646
GCST90001695	CD45RA- CD28- CD8+ T cell Absolute Count	rs141656121	11	91872187	T	A	754.3	103.6	0.0001	4.02e-13	3408	53.0113
GCST90001695	CD45RA- CD28- CD8+ T cell Absolute Count	rs150427323	11	118189351	A	G	352.4	49.32	0.0007	1.09e-12	3408	51.0535
GCST90001695	CD45RA- CD28- CD8+ T cell Absolute Count	rs144993401	12	38374287	A	G	1279	227.4	NA	2.03e-08	3408	31.6344
GCST90001695	CD45RA- CD28- CD8+ T cell Absolute Count	rs74603821	12	101714936	C	A	591.3	99.63	0.0001	3.23e-09	3408	35.2237
GCST90001695	CD45RA- CD28- CD8+ T cell Absolute Count	rs17212998	12	13243168	G	A	101.4	18.3	0.0053	3.25e-08	3408	30.7025
GCST90001695	CD45RA- CD28- CD8+ T cell Absolute Count	rs189825578	12	31755564	T	A	1394	231	NA	1.75e-09	3408	36.4168
GCST90001695	CD45RA- CD28- CD8+ T cell Absolute Count	rs117785622	12	132283582	T	G	232.5	42.11	0.001	3.63e-08	3408	30.4842
GCST90001695	CD45RA- CD28- CD8+ T cell Absolute Count	rs34499829	12	734001	A	G	308	49.26	0.0007	4.56e-10	3408	39.0942
GCST90001695	CD45RA- CD28- CD8+ T cell Absolute Count	rs61908026	12	2808166	C	G	370	67.38	0.0004	4.28e-08	3408	30.1538
GCST90001695	CD45RA- CD28- CD8+ T cell Absolute Count	rs142911819	12	114081812	A	G	320.2	56.32	0.0006	1.42e-08	3408	32.3234
GCST90001695	CD45RA- CD28- CD8+ T cell Absolute Count	rs142304851	12	8226206	A	G	388.9	64.01	0.0006	1.37e-09	3408	36.9131
GCST90001695	CD45RA- CD28- CD8+ T cell Absolute Count	rs139457426	12	47679643	T	C	71.36	10.98	0.0147	9.24e-11	3408	42.2382
GCST90001695	CD45RA- CD28- CD8+ T cell Absolute Count	rs74902462	12	59066617	T	C	123.2	21.68	0.004	1.42e-08	3408	32.2926
GCST90001695	CD45RA- CD28- CD8+ T cell Absolute Count	rs142470414	13	73498369	T	C	259.6	43.23	0.0009	2.11e-09	3408	36.0611
GCST90001695	CD45RA- CD28- CD8+ T cell Absolute Count	rs80012883	13	94341740	T	G	368.8	66.09	0.0004	2.59e-08	3408	31.1394
GCST90001695	CD45RA- CD28- CD8+ T cell Absolute Count	rs113819655	13	100586942	T	C	442.7	63.56	0.0004	3.9e-12	3408	48.5122
GCST90001695	CD45RA- CD28- CD8+ T cell Absolute Count	rs117048727	13	44264686	T	C	368.8	66.09	0.0004	2.59e-08	3408	31.1394
GCST90001695	CD45RA- CD28- CD8+ T cell Absolute Count	rs80142250	13	110903174	T	C	128.8	22.13	0.0034	6.54e-09	3408	33.8742
GCST90001695	CD45RA- CD28- CD8+ T cell Absolute Count	rs150383571	14	43151367	C	T	61.29	11.2	0.0141	4.77e-08	3408	29.9463
GCST90001695	CD45RA- CD28- CD8+ T cell Absolute Count	rs78823021	14	44303945	A	C	539.4	93.85	0.0001	9.83e-09	3408	33.0334
GCST90001695	CD45RA- CD28- CD8+ T cell Absolute Count	rs77243672	14	76846837	G	T	109	15.71	0.0072	4.64e-12	3408	48.1394
GCST90001695	CD45RA- CD28- CD8+ T cell Absolute Count	rs111953852	14	84194540	G	A	137.6	24.38	0.0025	1.82e-08	3408	31.8544
GCST90001695	CD45RA- CD28- CD8+ T cell Absolute Count	rs61988500	14	86640070	C	T	296.2	50.18	0.0007	3.93e-09	3408	34.8425
GCST90001695	CD45RA- CD28- CD8+ T cell Absolute Count	rs79888820	15	96888705	C	T	514.7	82.05	0.0003	3.97e-10	3408	39.3506
GCST90001695	CD45RA- CD28- CD8+ T cell Absolute Count	rs112568609	15	27818525	T	C	87.63	15.24	0.0076	9.6e-09	3408	33.0625
GCST90001695	CD45RA- CD28- CD8+ T cell Absolute Count	rs62021713	15	50365389	T	C	1065	176.6	0.0001	1.78e-09	3408	36.3679
GCST90001695	CD45RA- CD28- CD8+ T cell Absolute Count	rs146940094	15	94946993	T	G	285.3	47.21	0.0007	1.66e-09	3408	36.5204
GCST90001695	CD45RA- CD28- CD8+ T cell Absolute Count	rs75884646	15	95776793	A	G	186.4	27.77	0.0022	2.26e-11	3408	45.0547
GCST90001695	CD45RA- CD28- CD8+ T cell Absolute Count	rs186595909	15	78554710	A	G	402.2	71.9	0.0003	2.39e-08	3408	31.2915
GCST90001695	CD45RA- CD28- CD8+ T cell Absolute Count	rs140134394	16	17341866	C	T	151.8	24.76	0.0028	9.76e-10	3408	37.5874
GCST90001695	CD45RA- CD28- CD8+ T cell Absolute Count	rs2615702	16	81462243	T	C	-397.5	42.74	0.9991	2.4e-20	3408	86.4978
GCST90001695	CD45RA- CD28- CD8+ T cell Absolute Count	rs117804407	16	5944116	G	A	2185	391	NA	2.46e-08	3408	31.2284
GCST90001695	CD45RA- CD28- CD8+ T cell Absolute Count	rs192302673	16	85685140	T	C	317.4	43.13	0.0009	2.34e-13	3408	54.157
GCST90001695	CD45RA- CD28- CD8+ T cell Absolute Count	rs117262195	16	5991815	T	C	270.5	39.98	0.0013	1.55e-11	3408	45.7772
GCST90001695	CD45RA- CD28- CD8+ T cell Absolute Count	rs62033204	16	17388418	A	T	195.7	35.46	0.0015	3.69e-08	3408	30.4582
GCST90001695	CD45RA- CD28- CD8+ T cell Absolute Count	rs150856260	16	26527473	T	C	337.2	53.66	0.0007	3.73e-10	3408	39.4888
GCST90001695	CD45RA- CD28- CD8+ T cell Absolute Count	rs147802671	16	32022251	T	G	564.5	94.08	0.0003	2.18e-09	3408	36.0026
GCST90001695	CD45RA- CD28- CD8+ T cell Absolute Count	rs188394601	16	70343845	G	T	654.7	114.1	0.0003	1.06e-08	3408	32.9241
GCST90001695	CD45RA- CD28- CD8+ T cell Absolute Count	rs149716976	16	75062625	G	A	118.8	16.87	0.0057	2.27e-12	3408	49.591
GCST90001695	CD45RA- CD28- CD8+ T cell Absolute Count	rs116941636	16	79757046	A	G	210.2	30.1	0.0019	3.44e-12	3408	48.7677
GCST90001695	CD45RA- CD28- CD8+ T cell Absolute Count	rs140605634	16	68607748	T	C	161.7	26.59	0.0025	1.33e-09	3408	36.9814
GCST90001695	CD45RA- CD28- CD8+ T cell Absolute Count	rs151237482	16	78214566	C	A	416.3	43.68	0.0009	2.82e-21	3408	90.8338
GCST90001695	CD45RA- CD28- CD8+ T cell Absolute Count	rs72847598	17	71902183	C	T	319.5	53.02	0.0006	1.87e-09	3408	36.313
GCST90001695	CD45RA- CD28- CD8+ T cell Absolute Count	rs146164275	17	76005958	G	A	262.3	44.92	0.0009	5.71e-09	3408	34.0971
GCST90001695	CD45RA- CD28- CD8+ T cell Absolute Count	rs116876186	17	16446446	C	T	647.9	98.9	0.0001	6.57e-11	3408	42.9164
GCST90001695	CD45RA- CD28- CD8+ T cell Absolute Count	rs75346347	18	7862061	T	C	88.88	15.94	0.0073	2.66e-08	3408	31.0908
GCST90001695	CD45RA- CD28- CD8+ T cell Absolute Count	rs151145927	18	38375388	A	G	613.8	90.65	0.0001	1.5e-11	3408	45.8478
GCST90001695	CD45RA- CD28- CD8+ T cell Absolute Count	rs148362510	18	3267975	C	G	363.2	60.02	0.0004	1.59e-09	3408	36.6184
GCST90001695	CD45RA- CD28- CD8+ T cell Absolute Count	rs75420474	18	39828718	C	T	538.9	73.99	0.0003	4.03e-13	3408	53.0482
GCST90001695	CD45RA- CD28- CD8+ T cell Absolute Count	rs112362737	19	24522507	G	T	278.5	40.8	0.0012	1.04e-11	3408	46.594
GCST90001695	CD45RA- CD28- CD8+ T cell Absolute Count	rs117428784	19	43422957	A	C	472.2	70.2	0.0004	2.03e-11	3408	45.2457
GCST90001695	CD45RA- CD28- CD8+ T cell Absolute Count	rs62531041	19	48379346	T	C	351.9	58.23	0.0006	1.68e-09	3408	36.5212
GCST90001695	CD45RA- CD28- CD8+ T cell Absolute Count	rs13044559	20	36073660	A	G	1678	304.6	NA	3.88e-08	3408	30.3476
GCST90001695	CD45RA- CD28- CD8+ T cell Absolute Count	rs77937827	20	20799344	C	T	358.8	56.41	0.0004	2.28e-10	3408	40.4569
GCST90001695	CD45RA- CD28- CD8+ T cell Absolute Count	rs117036387	20	3521072	G	A	84.27	15.32	0.0075	4.04e-08	3408	30.2572
GCST90001695	CD45RA- CD28- CD8+ T cell Absolute Count	rs56067013	20	46616280	T	A	-294.6	50.73	0.9994	6.96e-09	3408	33.7237
GCST90001695	CD45RA- CD28- CD8+ T cell Absolute Count	rs41276984	20	37580670	G	C	285.3	39.59	0.0012	7.09e-13	3408	51.9317
GCST90001695	CD45RA- CD28- CD8+ T cell Absolute Count	rs117514047	21	26316207	C	A	462.3	82.97	0.0003	2.71e-08	3408	31.046
GCST90001695	CD45RA- CD28- CD8+ T cell Absolute Count	rs113432575	21	30128360	T	C	345.8	57.03	0.0006	1.48e-09	3408	36.7657
GCST90001696	CD45RA- CD28- CD8+ T cell %CD8+ T cell	rs58905133	2	38887964	G	A	3.541	0.3183	0.3523	2.91e-28	3425	123.76
GCST90001696	CD45RA- CD28- CD8+ T cell %CD8+ T cell	rs72815709	2	80415786	C	T	18.44	3.073	0.0022	2.16e-09	3425	36.0078
GCST90001696	CD45RA- CD28- CD8+ T cell %CD8+ T cell	rs450175	2	38400812	C	A	-1.704	0.3071	0.541	3.08e-08	3425	30.7879
GCST90001696	CD45RA- CD28- CD8+ T cell %CD8+ T cell	rs114135956	2	8930530	C	T	53.93	8.721	0.0003	6.98e-10	3425	38.2409
GCST90001696	CD45RA- CD28- CD8+ T cell %CD8+ T cell	rs130071	6	31116210	A	G	2.545	0.4129	0.2185	7.93e-10	3425	37.9914
GCST90001696	CD45RA- CD28- CD8+ T cell %CD8+ T cell	rs1736913	6	29704400	C	T	2.095	0.3672	0.6474	1.26e-08	3425	32.5509
GCST90001696	CD45RA- CD28- CD8+ T cell %CD8+ T cell	rs17212021	6	32637474	C	T	-2.715	0.473	0.2372	1.03e-08	3425	32.9471
GCST90001696	CD45RA- CD28- CD8+ T cell %CD8+ T cell	rs742867	14	68217724	T	C	14.88	2.692	0.0029	3.49e-08	3425	30.5531
GCST90001696	CD45RA- CD28- CD8+ T cell %CD8+ T cell	rs140385926	15	69903187	G	A	28.75	5.206	0.0009	3.59e-08	3425	30.4977
GCST90001696	CD45RA- CD28- CD8+ T cell %CD8+ T cell	rs190312656	16	81625215	A	G	26.32	4.629	0.001	1.42e-08	3425	32.3294
GCST90001697	CD45RA- CD28- CD8+ T cell %T cell	rs55971473	1	117061778	T	C	11.36	1.879	0.001	1.67e-09	3425	36.5513
GCST90001697	CD45RA- CD28- CD8+ T cell %T cell	rs61772921	1	80897562	C	T	31.35	4.91	0.0001	1.95e-10	3425	40.7673
GCST90001697	CD45RA- CD28- CD8+ T cell %T cell	rs55881385	1	34724192	T	G	25.81	4.27	0.0001	1.66e-09	3425	36.5359
GCST90001697	CD45RA- CD28- CD8+ T cell %T cell	rs115954619	2	174896997	A	G	9.757	1.738	0.0015	2.15e-08	3425	31.5161
GCST90001697	CD45RA- CD28- CD8+ T cell %T cell	rs114763811	2	191319109	A	C	47.98	7.59	0.0001	2.92e-10	3425	39.9611
GCST90001697	CD45RA- CD28- CD8+ T cell %T cell	rs58905133	2	38887964	G	A	1.152	0.1309	0.3523	2.08e-18	3425	77.4508
GCST90001697	CD45RA- CD28- CD8+ T cell %T cell	rs114135956	2	8930530	C	T	32	3.541	0.0003	2.61e-19	3425	81.6673
GCST90001697	CD45RA- CD28- CD8+ T cell %T cell	rs190272290	2	9944052	A	G	24.63	3.673	0.0003	2.34e-11	3425	44.9663
GCST90001697	CD45RA- CD28- CD8+ T cell %T cell	rs150146567	2	12784208	A	T	8.79	1.394	0.0019	3.28e-10	3425	39.7605
GCST90001697	CD45RA- CD28- CD8+ T cell %T cell	rs79190516	2	151197759	G	T	10.56	1.865	0.0012	1.64e-08	3425	32.0605
GCST90001697	CD45RA- CD28- CD8+ T cell %T cell	rs149994650	3	18550864	A	C	22.84	3.766	0.0003	1.47e-09	3425	36.7817
GCST90001697	CD45RA- CD28- CD8+ T cell %T cell	rs62409210	4	25412773	A	G	29.68	4.936	0.0001	2.03e-09	3425	36.1558
GCST90001697	CD45RA- CD28- CD8+ T cell %T cell	rs76506268	4	187981624	G	A	6.353	1.049	0.0032	1.52e-09	3425	36.6781
GCST90001697	CD45RA- CD28- CD8+ T cell %T cell	rs12656604	5	72679056	A	C	5.388	0.8953	0.0047	1.95e-09	3425	36.2175
GCST90001697	CD45RA- CD28- CD8+ T cell %T cell	rs114216104	5	140131486	T	C	30.16	4.486	0.0001	2.09e-11	3425	45.2006
GCST90001697	CD45RA- CD28- CD8+ T cell %T cell	rs115546994	5	159062854	T	A	15.77	2.724	0.0004	7.76e-09	3425	33.5158
GCST90001697	CD45RA- CD28- CD8+ T cell %T cell	rs76343453	5	81353920	C	T	10.98	1.499	0.0018	2.98e-13	3425	53.6539
GCST90001697	CD45RA- CD28- CD8+ T cell %T cell	rs130071	6	31116210	A	G	1.086	0.1686	0.2185	1.37e-10	3425	41.4901
GCST90001697	CD45RA- CD28- CD8+ T cell %T cell	rs140112233	7	115835641	C	G	43.28	6.761	0.0001	1.74e-10	3425	40.9782
GCST90001697	CD45RA- CD28- CD8+ T cell %T cell	rs76938777	7	31473901	A	G	18.92	3.324	0.0003	1.37e-08	3425	32.3982
GCST90001697	CD45RA- CD28- CD8+ T cell %T cell	rs62488802	8	7162695	T	C	29.98	3.911	0.0003	2.31e-14	3425	58.7608
GCST90001697	CD45RA- CD28- CD8+ T cell %T cell	rs2977034	8	88503714	T	C	9.254	1.615	0.0015	1.08e-08	3425	32.8333
GCST90001697	CD45RA- CD28- CD8+ T cell %T cell	rs149487182	8	131518018	T	C	20.95	2.979	0.0004	2.46e-12	3425	49.4569
GCST90001697	CD45RA- CD28- CD8+ T cell %T cell	rs143930177	10	70543706	A	G	4.44	0.7441	0.0072	2.66e-09	3425	35.6044
GCST90001697	CD45RA- CD28- CD8+ T cell %T cell	rs117006645	10	108143796	G	A	16.44	2.719	0.0004	1.62e-09	3425	36.5582
GCST90001697	CD45RA- CD28- CD8+ T cell %T cell	rs146027781	11	54986405	C	T	20.33	3.685	0.0004	3.68e-08	3425	30.4369
GCST90001697	CD45RA- CD28- CD8+ T cell %T cell	rs11233425	11	82732689	A	G	23.77	3.62	0.0003	5.93e-11	3425	43.1163
GCST90001697	CD45RA- CD28- CD8+ T cell %T cell	rs189825578	12	31755564	T	A	68.11	10.7	NA	2.21e-10	3425	40.5186
GCST90001697	CD45RA- CD28- CD8+ T cell %T cell	rs111388649	12	28246470	A	G	26.26	4.684	0.0001	2.22e-08	3425	31.4308
GCST90001697	CD45RA- CD28- CD8+ T cell %T cell	rs61908026	12	2808166	C	G	19.12	3.159	0.0004	1.56e-09	3425	36.6333
GCST90001697	CD45RA- CD28- CD8+ T cell %T cell	rs117975109	12	52408142	T	G	15.84	2.869	0.0006	3.65e-08	3425	30.4824
GCST90001697	CD45RA- CD28- CD8+ T cell %T cell	rs742867	14	68217724	T	C	7.048	1.098	0.0029	1.57e-10	3425	41.2028
GCST90001697	CD45RA- CD28- CD8+ T cell %T cell	rs78823021	14	44303945	A	C	26.55	4.353	0.0001	1.19e-09	3425	37.2008
GCST90001697	CD45RA- CD28- CD8+ T cell %T cell	rs62021713	15	50365389	T	C	52.08	8.178	0.0001	2.17e-10	3425	40.5553
GCST90001697	CD45RA- CD28- CD8+ T cell %T cell	rs147264423	15	78644995	G	A	19.07	3.318	0.0003	9.78e-09	3425	33.033
GCST90001697	CD45RA- CD28- CD8+ T cell %T cell	rs74707627	15	86484743	C	T	20.97	3.305	0.0003	2.5e-10	3425	40.2582
GCST90001697	CD45RA- CD28- CD8+ T cell %T cell	rs34375694	16	19193363	G	A	18.3	3.188	0.0003	1.04e-08	3425	32.9508
GCST90001697	CD45RA- CD28- CD8+ T cell %T cell	rs149716976	16	75062625	G	A	4.577	0.79	0.0057	7.53e-09	3425	33.5666
GCST90001697	CD45RA- CD28- CD8+ T cell %T cell	rs151077900	16	1037963	C	G	15.42	2.675	0.0004	8.83e-09	3425	33.2293
GCST90001697	CD45RA- CD28- CD8+ T cell %T cell	rs192302673	16	85685140	T	C	12.63	2.018	0.0009	4.39e-10	3425	39.171
GCST90001697	CD45RA- CD28- CD8+ T cell %T cell	rs12597262	16	86442575	G	C	29.78	4.668	0.0001	2.03e-10	3425	40.6994
GCST90001697	CD45RA- CD28- CD8+ T cell %T cell	rs75420474	18	39828718	C	T	28.44	3.429	0.0003	1.57e-16	3425	68.7898
GCST90001697	CD45RA- CD28- CD8+ T cell %T cell	rs117428784	19	43422957	A	C	24.71	3.261	0.0004	4.54e-14	3425	57.4174
GCST90001698	CD45RA+ CD28- CD8+ T cell Absolute Count	rs114672498	1	4591565	G	C	267.8	37.95	0.0021	2.07e-12	3408	49.7964
GCST90001698	CD45RA+ CD28- CD8+ T cell Absolute Count	rs595254	1	12228810	C	G	701.2	76.62	0.0004	9.39e-20	3408	83.7528
GCST90001698	CD45RA+ CD28- CD8+ T cell Absolute Count	rs114507999	1	21892266	A	G	234.6	39.65	0.0022	3.6e-09	3408	35.0082
GCST90001698	CD45RA+ CD28- CD8+ T cell Absolute Count	rs145583539	1	66490103	C	T	465.8	51.16	0.001	1.42e-19	3408	82.8968
GCST90001698	CD45RA+ CD28- CD8+ T cell Absolute Count	rs114230155	1	102796337	A	G	324.4	37.63	0.0023	1.01e-17	3408	74.3179
GCST90001698	CD45RA+ CD28- CD8+ T cell Absolute Count	rs144942838	1	111842326	T	C	210.7	35.78	0.0025	4.25e-09	3408	34.6775
GCST90001698	CD45RA+ CD28- CD8+ T cell Absolute Count	rs76736944	1	180881632	C	T	134.6	22.06	0.0063	1.16e-09	3408	37.2288
GCST90001698	CD45RA+ CD28- CD8+ T cell Absolute Count	rs116446467	1	187795006	G	C	621.6	61.6	0.0007	1.28e-23	3408	101.826
GCST90001698	CD45RA+ CD28- CD8+ T cell Absolute Count	rs111965710	1	207487752	C	T	160.6	28.94	0.0037	3.08e-08	3408	30.796
GCST90001698	CD45RA+ CD28- CD8+ T cell Absolute Count	rs141644068	1	220781210	A	G	636.7	65.61	0.0009	5.51e-22	3408	94.1737
GCST90001698	CD45RA+ CD28- CD8+ T cell Absolute Count	rs11576563	1	6118693	T	C	794.2	70	0.0006	2.61e-29	3408	128.725
GCST90001698	CD45RA+ CD28- CD8+ T cell Absolute Count	rs77538429	1	110742985	G	A	264	40.5	0.0018	8.16e-11	3408	42.4911
GCST90001698	CD45RA+ CD28- CD8+ T cell Absolute Count	rs34772471	1	112269677	T	C	270.7	41.43	0.0018	7.32e-11	3408	42.692
GCST90001698	CD45RA+ CD28- CD8+ T cell Absolute Count	rs78085370	1	186023973	A	G	317.1	49.08	0.0013	1.19e-10	3408	41.743
GCST90001698	CD45RA+ CD28- CD8+ T cell Absolute Count	rs116510159	1	195636177	C	A	297	38.79	0.0022	2.47e-14	3408	58.6237
GCST90001698	CD45RA+ CD28- CD8+ T cell Absolute Count	rs151086171	1	223544915	A	G	731.4	69.14	0.0006	9.38e-26	3408	111.905
GCST90001698	CD45RA+ CD28- CD8+ T cell Absolute Count	rs76444609	1	249084997	A	G	2896	127.1	0.0001	5e-107	3408	519.166
GCST90001698	CD45RA+ CD28- CD8+ T cell Absolute Count	rs140963286	1	24640467	T	C	2073	128.3	0.0001	1.15e-56	3408	261.063
GCST90001698	CD45RA+ CD28- CD8+ T cell Absolute Count	rs75255396	1	35892939	C	T	104.8	18.61	0.0095	1.97e-08	3408	31.7125
GCST90001698	CD45RA+ CD28- CD8+ T cell Absolute Count	rs143940797	1	52644883	A	G	43.94	7.987	0.0565	4.03e-08	3408	30.2658
GCST90001698	CD45RA+ CD28- CD8+ T cell Absolute Count	rs114791501	1	81668305	T	C	139.3	25.24	0.0059	3.67e-08	3408	30.4596
GCST90001698	CD45RA+ CD28- CD8+ T cell Absolute Count	rs147591823	1	47595103	G	A	301	43.5	0.0016	5.38e-12	3408	47.88
GCST90001698	CD45RA+ CD28- CD8+ T cell Absolute Count	rs12130486	1	81455274	C	T	76.42	11.29	0.0251	1.55e-11	3408	45.817
GCST90001698	CD45RA+ CD28- CD8+ T cell Absolute Count	rs41299575	1	113653257	C	G	617.1	61.82	0.0007	3.76e-23	3408	99.6444
GCST90001698	CD45RA+ CD28- CD8+ T cell Absolute Count	rs75641434	1	181280885	T	C	605.2	62.86	0.0007	1.15e-21	3408	92.6935
GCST90001698	CD45RA+ CD28- CD8+ T cell Absolute Count	rs12750174	1	184765000	A	G	166.6	29.17	0.0035	1.22e-08	3408	32.6195
GCST90001698	CD45RA+ CD28- CD8+ T cell Absolute Count	rs61827268	1	203800675	C	T	198.7	34.45	0.0028	8.75e-09	3408	33.2673
GCST90001698	CD45RA+ CD28- CD8+ T cell Absolute Count	rs148484526	1	204459946	A	G	262.1	38.78	0.0021	1.63e-11	3408	45.6792
GCST90001698	CD45RA+ CD28- CD8+ T cell Absolute Count	rs150862550	1	234694848	A	G	313.5	56.13	0.0012	2.51e-08	3408	31.195
GCST90001698	CD45RA+ CD28- CD8+ T cell Absolute Count	rs138822361	1	5236853	A	G	200.7	32.7	0.0034	9.35e-10	3408	37.6703
GCST90001698	CD45RA+ CD28- CD8+ T cell Absolute Count	rs61784602	1	46796909	C	T	360.9	45.09	0.0015	1.62e-15	3408	64.0639
GCST90001698	CD45RA+ CD28- CD8+ T cell Absolute Count	rs114021246	1	46898789	C	G	585.1	59.78	0.0007	2.53e-22	3408	95.7962
GCST90001698	CD45RA+ CD28- CD8+ T cell Absolute Count	rs76636736	1	99542806	A	C	106.8	19.44	0.0088	4.27e-08	3408	30.1821
GCST90001698	CD45RA+ CD28- CD8+ T cell Absolute Count	rs115175419	1	100459655	A	G	342.3	48.3	0.0019	1.66e-12	3408	50.225
GCST90001698	CD45RA+ CD28- CD8+ T cell Absolute Count	rs149050426	1	160679804	C	G	648.7	61.14	0.0013	6.82e-26	3408	112.574
GCST90001698	CD45RA+ CD28- CD8+ T cell Absolute Count	rs78656354	1	166905650	A	G	287	50.66	0.0013	1.6e-08	3408	32.0947
GCST90001698	CD45RA+ CD28- CD8+ T cell Absolute Count	rs11580627	1	207801545	C	T	450.3	71.85	0.0007	4.12e-10	3408	39.2781
GCST90001698	CD45RA+ CD28- CD8+ T cell Absolute Count	rs139423647	1	236238830	A	G	381.7	53.18	0.0009	8.73e-13	3408	51.5167
GCST90001698	CD45RA+ CD28- CD8+ T cell Absolute Count	rs148947489	2	10326418	T	C	257.4	36.09	0.0022	1.2e-12	3408	50.8678
GCST90001698	CD45RA+ CD28- CD8+ T cell Absolute Count	rs13010105	2	42107980	G	A	98.72	17.57	0.0113	2.08e-08	3408	31.5694
GCST90001698	CD45RA+ CD28- CD8+ T cell Absolute Count	rs188021268	2	67789879	T	A	749.7	84.69	0.0006	1.35e-18	3408	78.3629
GCST90001698	CD45RA+ CD28- CD8+ T cell Absolute Count	rs78530932	2	81191156	A	T	76.74	12.02	0.0216	1.93e-10	3408	40.76
GCST90001698	CD45RA+ CD28- CD8+ T cell Absolute Count	rs79027575	2	146371302	C	T	331.8	38.87	0.0022	2.06e-17	3408	72.8658
GCST90001698	CD45RA+ CD28- CD8+ T cell Absolute Count	rs12616335	2	159969605	T	C	330.2	60.13	0.0012	4.27e-08	3408	30.1559
GCST90001698	CD45RA+ CD28- CD8+ T cell Absolute Count	rs140929582	2	169297185	T	C	210.6	33.76	0.0026	4.98e-10	3408	38.9145
GCST90001698	CD45RA+ CD28- CD8+ T cell Absolute Count	rs72996438	2	211172214	C	T	568.9	78.84	0.0004	6.6e-13	3408	52.0689
GCST90001698	CD45RA+ CD28- CD8+ T cell Absolute Count	rs138567976	2	8152821	A	G	155.1	28.13	0.0038	3.76e-08	3408	30.4007
GCST90001698	CD45RA+ CD28- CD8+ T cell Absolute Count	rs149876155	2	24167677	C	T	562.4	67.24	0.0007	8.73e-17	3408	69.9577
GCST90001698	CD45RA+ CD28- CD8+ T cell Absolute Count	rs146217030	2	41343706	C	T	143.9	26.11	0.005	3.78e-08	3408	30.3744
GCST90001698	CD45RA+ CD28- CD8+ T cell Absolute Count	rs112137766	2	41540149	C	T	292.3	40.49	0.0019	6.43e-13	3408	52.1149
GCST90001698	CD45RA+ CD28- CD8+ T cell Absolute Count	rs112785730	2	127831527	A	G	206.8	32.42	0.0026	2.03e-10	3408	40.6888
GCST90001698	CD45RA+ CD28- CD8+ T cell Absolute Count	rs180716798	2	150956800	C	A	282.9	37.84	0.0021	9.6e-14	3408	55.8938
GCST90001698	CD45RA+ CD28- CD8+ T cell Absolute Count	rs3821186	2	172953167	G	C	271.6	45.23	0.0015	2.11e-09	3408	36.0584
GCST90001698	CD45RA+ CD28- CD8+ T cell Absolute Count	rs76568972	2	1592272	T	C	203	35.7	0.0029	1.41e-08	3408	32.3337
GCST90001698	CD45RA+ CD28- CD8+ T cell Absolute Count	rs138152896	2	40546780	G	A	244	36.89	0.0021	4.3e-11	3408	43.7484
GCST90001698	CD45RA+ CD28- CD8+ T cell Absolute Count	rs142604048	2	87503702	C	A	216.5	35.34	0.0026	1e-09	3408	37.5304
GCST90001698	CD45RA+ CD28- CD8+ T cell Absolute Count	rs77156603	2	104590904	A	C	278.8	42.64	0.0018	7.23e-11	3408	42.7515
GCST90001698	CD45RA+ CD28- CD8+ T cell Absolute Count	rs7597139	2	107560107	A	G	-87.22	15.38	0.9869	1.55e-08	3408	32.1603
GCST90001698	CD45RA+ CD28- CD8+ T cell Absolute Count	rs192583129	2	129405810	G	C	505.9	59.97	0.0009	4.85e-17	3408	71.1641
GCST90001698	CD45RA+ CD28- CD8+ T cell Absolute Count	rs115517310	2	170436614	C	T	177.5	30.9	0.0034	1.01e-08	3408	32.9974
GCST90001698	CD45RA+ CD28- CD8+ T cell Absolute Count	rs75561723	2	199542954	T	C	353	46.68	0.0013	5.07e-14	3408	57.1857
GCST90001698	CD45RA+ CD28- CD8+ T cell Absolute Count	rs74932477	2	229222112	A	G	658.4	82.54	0.0004	2.02e-15	3408	63.6284
GCST90001698	CD45RA+ CD28- CD8+ T cell Absolute Count	rs1508064	2	72979172	T	C	163.3	20.92	0.0073	7.76e-15	3408	60.9325
GCST90001698	CD45RA+ CD28- CD8+ T cell Absolute Count	rs4853078	2	75148081	G	T	353.7	39.81	0.0019	1.02e-18	3408	78.9379
GCST90001698	CD45RA+ CD28- CD8+ T cell Absolute Count	rs377446032	2	97762985	G	T	419.8	54.08	0.0013	1.09e-14	3408	60.2576
GCST90001698	CD45RA+ CD28- CD8+ T cell Absolute Count	rs35948774	2	118664032	A	G	158.9	28.76	0.0035	3.53e-08	3408	30.526
GCST90001698	CD45RA+ CD28- CD8+ T cell Absolute Count	rs72931475	2	159316835	G	A	1003	98.17	0.0003	3.69e-24	3408	104.386
GCST90001698	CD45RA+ CD28- CD8+ T cell Absolute Count	rs188292706	2	162960872	T	C	413.3	62.46	0.0007	4.25e-11	3408	43.7852
GCST90001698	CD45RA+ CD28- CD8+ T cell Absolute Count	rs77678807	2	208755904	C	G	320.5	56.26	0.001	1.33e-08	3408	32.4531
GCST90001698	CD45RA+ CD28- CD8+ T cell Absolute Count	rs149131245	2	234725994	C	G	332.2	53.59	0.001	6.35e-10	3408	38.4266
GCST90001698	CD45RA+ CD28- CD8+ T cell Absolute Count	rs151250363	2	240644273	T	C	320.1	47.71	0.0012	2.29e-11	3408	45.0145
GCST90001698	CD45RA+ CD28- CD8+ T cell Absolute Count	rs183895386	2	22576943	T	C	230.6	33.78	0.0026	1.02e-11	3408	46.6014
GCST90001698	CD45RA+ CD28- CD8+ T cell Absolute Count	rs74620549	2	36162712	T	A	363.6	48.88	0.001	1.28e-13	3408	55.3331
GCST90001698	CD45RA+ CD28- CD8+ T cell Absolute Count	rs190665193	2	106438361	G	A	1581	93.65	0.0003	1.69e-61	3408	285.002
GCST90001698	CD45RA+ CD28- CD8+ T cell Absolute Count	rs7426047	2	107184424	T	C	166.4	27.44	0.0041	1.46e-09	3408	36.7738
GCST90001698	CD45RA+ CD28- CD8+ T cell Absolute Count	rs140173523	2	195788562	A	C	199.4	34.68	0.0026	9.74e-09	3408	33.0592
GCST90001698	CD45RA+ CD28- CD8+ T cell Absolute Count	rs115945729	2	199934892	A	G	896.2	97.49	0.0003	6.49e-20	3408	84.5064
GCST90001698	CD45RA+ CD28- CD8+ T cell Absolute Count	rs78313301	3	11075184	T	C	225.9	40.82	0.0018	3.37e-08	3408	30.6257
GCST90001698	CD45RA+ CD28- CD8+ T cell Absolute Count	rs62247421	3	64390467	A	G	255.1	29.73	0.0032	1.4e-17	3408	73.626
GCST90001698	CD45RA+ CD28- CD8+ T cell Absolute Count	rs115040341	3	64543612	T	C	160.1	23.53	0.0054	1.21e-11	3408	46.2955
GCST90001698	CD45RA+ CD28- CD8+ T cell Absolute Count	rs111745963	3	67860216	C	T	196.5	29.94	0.0035	6.06e-11	3408	43.0746
GCST90001698	CD45RA+ CD28- CD8+ T cell Absolute Count	rs184977394	3	81799701	C	T	156.3	23.78	0.0065	5.65e-11	3408	43.201
GCST90001698	CD45RA+ CD28- CD8+ T cell Absolute Count	rs116719160	3	130201546	T	G	420	62.49	0.0012	2.1e-11	3408	45.1729
GCST90001698	CD45RA+ CD28- CD8+ T cell Absolute Count	rs111902471	3	14459099	G	A	237.6	38.71	0.0021	9.39e-10	3408	37.6744
GCST90001698	CD45RA+ CD28- CD8+ T cell Absolute Count	rs115212782	3	74527776	T	C	274.8	40.08	0.0018	8.39e-12	3408	47.0087
GCST90001698	CD45RA+ CD28- CD8+ T cell Absolute Count	rs7613821	3	105611213	G	A	-287.7	48.86	0.9987	4.25e-09	3408	34.6715
GCST90001698	CD45RA+ CD28- CD8+ T cell Absolute Count	rs75551427	3	168644376	G	A	358.8	54.73	0.0009	6.39e-11	3408	42.9788
GCST90001698	CD45RA+ CD28- CD8+ T cell Absolute Count	rs146756366	3	76660068	T	C	313.5	41.76	0.0018	7.66e-14	3408	56.3578
GCST90001698	CD45RA+ CD28- CD8+ T cell Absolute Count	rs75660425	3	129232254	A	G	632.9	75.09	0.0004	5.07e-17	3408	71.0405
GCST90001698	CD45RA+ CD28- CD8+ T cell Absolute Count	rs16864501	3	152385976	A	G	2073	128.5	0.0001	1.74e-56	3408	260.251
GCST90001698	CD45RA+ CD28- CD8+ T cell Absolute Count	rs148658406	3	153311399	T	C	2047	127.9	0.0001	1.21e-55	3408	256.15
GCST90001698	CD45RA+ CD28- CD8+ T cell Absolute Count	rs138871895	3	162179186	C	T	570.9	70.25	0.0006	6.12e-16	3408	66.0431
GCST90001698	CD45RA+ CD28- CD8+ T cell Absolute Count	rs138401052	3	166256176	A	G	139.5	25.13	0.0054	3.08e-08	3408	30.8151
GCST90001698	CD45RA+ CD28- CD8+ T cell Absolute Count	rs78741146	3	182409985	C	T	212.5	36.29	0.0023	5.23e-09	3408	34.2881
GCST90001698	CD45RA+ CD28- CD8+ T cell Absolute Count	rs55787444	3	185766414	T	C	212.6	36.32	0.0022	5.3e-09	3408	34.2637
GCST90001698	CD45RA+ CD28- CD8+ T cell Absolute Count	rs17878699	3	3132754	A	G	235.6	38.25	0.0028	8.14e-10	3408	37.9392
GCST90001698	CD45RA+ CD28- CD8+ T cell Absolute Count	rs115821332	3	115341107	G	A	759.4	70.06	0.0006	6.21e-27	3408	117.49
GCST90001698	CD45RA+ CD28- CD8+ T cell Absolute Count	rs62272737	3	152065838	T	A	225.4	39.21	0.0022	9.72e-09	3408	33.0456
GCST90001698	CD45RA+ CD28- CD8+ T cell Absolute Count	rs78193714	3	186195530	A	T	246.7	37.5	0.0019	5.47e-11	3408	43.2789
GCST90001698	CD45RA+ CD28- CD8+ T cell Absolute Count	rs147774047	3	23633832	C	G	160	29.14	0.0037	4.31e-08	3408	30.1482
GCST90001698	CD45RA+ CD28- CD8+ T cell Absolute Count	rs182930237	3	90358131	T	A	3901	466.2	NA	8.54e-17	3408	70.0176
GCST90001698	CD45RA+ CD28- CD8+ T cell Absolute Count	rs116256350	3	98166935	T	G	267.9	47.66	0.0012	2.05e-08	3408	31.5964
GCST90001698	CD45RA+ CD28- CD8+ T cell Absolute Count	rs115135290	3	105859785	A	G	623.6	88.02	0.0003	1.69e-12	3408	50.1937
GCST90001698	CD45RA+ CD28- CD8+ T cell Absolute Count	rs185587352	3	117384981	A	G	887.3	70.63	0.0006	2.03e-35	3408	157.82
GCST90001698	CD45RA+ CD28- CD8+ T cell Absolute Count	rs77521823	3	130074113	T	A	221	34.9	0.0023	2.75e-10	3408	40.099
GCST90001698	CD45RA+ CD28- CD8+ T cell Absolute Count	rs79418578	3	141886501	A	C	961.3	93.43	0.0003	1.8e-24	3408	105.863
GCST90001698	CD45RA+ CD28- CD8+ T cell Absolute Count	rs187990734	3	144835290	G	A	428.3	59.76	0.0009	9.36e-13	3408	51.3659
GCST90001698	CD45RA+ CD28- CD8+ T cell Absolute Count	rs115879183	3	194347376	G	A	571.9	61.21	0.0009	1.66e-20	3408	87.2962
GCST90001698	CD45RA+ CD28- CD8+ T cell Absolute Count	rs115660429	3	195531004	A	C	207.9	36.33	0.0023	1.15e-08	3408	32.7475
GCST90001698	CD45RA+ CD28- CD8+ T cell Absolute Count	rs138954494	4	32184694	C	T	836.1	73.46	0.0004	1.75e-29	3408	129.543
GCST90001698	CD45RA+ CD28- CD8+ T cell Absolute Count	rs114619811	4	71875684	G	A	725.8	66.51	0.0006	2.81e-27	3408	119.086
GCST90001698	CD45RA+ CD28- CD8+ T cell Absolute Count	rs77814979	4	131041099	C	A	338.9	40.47	0.0018	7.89e-17	3408	70.1256
GCST90001698	CD45RA+ CD28- CD8+ T cell Absolute Count	rs72723889	4	146773005	C	T	381.2	58.11	0.0012	6.19e-11	3408	43.0332
GCST90001698	CD45RA+ CD28- CD8+ T cell Absolute Count	rs77689186	4	176614955	A	C	326.1	38.46	0.0019	3.32e-17	3408	71.8924
GCST90001698	CD45RA+ CD28- CD8+ T cell Absolute Count	rs116498781	4	183314518	A	G	268.3	44.19	0.0015	1.4e-09	3408	36.8632
GCST90001698	CD45RA+ CD28- CD8+ T cell Absolute Count	rs114559319	4	85213802	A	T	720.8	85.31	0.0004	4.27e-17	3408	71.3887
GCST90001698	CD45RA+ CD28- CD8+ T cell Absolute Count	rs146374482	4	85578601	A	G	1165	84.75	0.0004	6.83e-42	3408	188.961
GCST90001698	CD45RA+ CD28- CD8+ T cell Absolute Count	rs149844272	4	87144762	A	G	240.6	38.16	0.0019	3.26e-10	3408	39.7534
GCST90001698	CD45RA+ CD28- CD8+ T cell Absolute Count	rs12499962	4	99029457	G	A	1129	72.17	0.0006	2.5e-53	3408	244.723
GCST90001698	CD45RA+ CD28- CD8+ T cell Absolute Count	rs147026949	4	100588891	T	C	181.2	33.13	0.0032	4.82e-08	3408	29.9139
GCST90001698	CD45RA+ CD28- CD8+ T cell Absolute Count	rs80331575	4	109566866	T	C	168.6	26.99	0.0043	4.71e-10	3408	39.022
GCST90001698	CD45RA+ CD28- CD8+ T cell Absolute Count	rs76679968	4	129754843	T	C	634.9	80.9	0.0004	5.64e-15	3408	61.5905
GCST90001698	CD45RA+ CD28- CD8+ T cell Absolute Count	rs76859704	4	149293830	T	A	3443	427	NA	1.02e-15	3408	65.0157
GCST90001698	CD45RA+ CD28- CD8+ T cell Absolute Count	rs79395509	4	176348299	T	C	1584	97.29	0.0006	1.79e-57	3408	265.078
GCST90001698	CD45RA+ CD28- CD8+ T cell Absolute Count	rs116399750	4	176754667	A	G	889.9	73.93	0.0006	1.04e-32	3408	144.891
GCST90001698	CD45RA+ CD28- CD8+ T cell Absolute Count	rs79888370	4	180201786	T	G	47.59	8.691	0.0433	4.66e-08	3408	29.9842
GCST90001698	CD45RA+ CD28- CD8+ T cell Absolute Count	rs62321187	4	120605817	T	C	1757	129.6	0.0001	8.19e-41	3408	183.795
GCST90001698	CD45RA+ CD28- CD8+ T cell Absolute Count	rs191607214	4	123414413	A	C	580.3	60.69	0.0007	2.16e-21	3408	91.4262
GCST90001698	CD45RA+ CD28- CD8+ T cell Absolute Count	rs115677012	4	167555345	T	C	315.7	41.99	0.0016	7.06e-14	3408	56.5272
GCST90001698	CD45RA+ CD28- CD8+ T cell Absolute Count	rs192386357	4	8258306	C	G	1303	220	NA	3.5e-09	3408	35.0787
GCST90001698	CD45RA+ CD28- CD8+ T cell Absolute Count	rs138943622	4	114293931	A	G	257.5	44.78	0.0015	9.76e-09	3408	33.0664
GCST90001698	CD45RA+ CD28- CD8+ T cell Absolute Count	rs140367496	4	131786765	C	T	460.1	50.43	0.0012	1.21e-19	3408	83.2389
GCST90001698	CD45RA+ CD28- CD8+ T cell Absolute Count	rs148590919	4	187560601	A	G	262.7	44.6	0.0015	4.22e-09	3408	34.6937
GCST90001698	CD45RA+ CD28- CD8+ T cell Absolute Count	rs114421150	4	16986930	A	C	915.9	94.17	0.0003	4.51e-22	3408	94.5956
GCST90001698	CD45RA+ CD28- CD8+ T cell Absolute Count	rs77434296	4	22140311	A	G	438.9	52.07	0.0012	5.06e-17	3408	71.0487
GCST90001698	CD45RA+ CD28- CD8+ T cell Absolute Count	rs13104493	4	32690871	G	A	84.59	13.57	0.0185	5.08e-10	3408	38.8578
GCST90001698	CD45RA+ CD28- CD8+ T cell Absolute Count	rs113577058	4	54854600	A	G	203.5	36.28	0.0025	2.21e-08	3408	31.4626
GCST90001698	CD45RA+ CD28- CD8+ T cell Absolute Count	rs77146551	4	108096534	G	A	475.9	53.26	0.0012	6.51e-19	3408	79.8416
GCST90001698	CD45RA+ CD28- CD8+ T cell Absolute Count	rs114685875	4	138349095	A	G	662.4	82.11	0.0004	9.84e-16	3408	65.0801
GCST90001698	CD45RA+ CD28- CD8+ T cell Absolute Count	rs28622225	4	166260369	A	G	312.3	54.42	0.0012	1.03e-08	3408	32.9327
GCST90001698	CD45RA+ CD28- CD8+ T cell Absolute Count	rs12501785	4	180565400	A	G	620.5	43.09	0.0013	1.11e-45	3408	207.363
GCST90001698	CD45RA+ CD28- CD8+ T cell Absolute Count	rs114871166	5	24165437	G	T	239.1	39.88	0.0019	2.24e-09	3408	35.9459
GCST90001698	CD45RA+ CD28- CD8+ T cell Absolute Count	rs189412340	5	75564943	T	C	988.1	79.27	0.0004	6.58e-35	3408	155.376
GCST90001698	CD45RA+ CD28- CD8+ T cell Absolute Count	rs114194669	5	79991856	T	G	299.4	44.54	0.0018	2.09e-11	3408	45.1859
GCST90001698	CD45RA+ CD28- CD8+ T cell Absolute Count	rs144613377	5	81311763	C	T	159.5	18.29	0.01	4.2e-18	3408	76.0491
GCST90001698	CD45RA+ CD28- CD8+ T cell Absolute Count	rs62337106	5	1957403	G	T	235.6	37	0.0022	2.18e-10	3408	40.5459
GCST90001698	CD45RA+ CD28- CD8+ T cell Absolute Count	rs77587134	5	3635021	A	G	308.9	44.43	0.0018	4.29e-12	3408	48.3374
GCST90001698	CD45RA+ CD28- CD8+ T cell Absolute Count	rs192556004	5	135639453	A	G	189.6	29.36	0.004	1.2e-10	3408	41.7027
GCST90001698	CD45RA+ CD28- CD8+ T cell Absolute Count	rs189369117	5	142967016	T	C	358.2	46.47	0.0013	1.67e-14	3408	59.4163
GCST90001698	CD45RA+ CD28- CD8+ T cell Absolute Count	rs142922198	5	145713781	C	A	127.1	21.37	0.0072	3e-09	3408	35.3738
GCST90001698	CD45RA+ CD28- CD8+ T cell Absolute Count	rs8177454	5	150408639	C	G	268.3	44.14	0.0015	1.34e-09	3408	36.9468
GCST90001698	CD45RA+ CD28- CD8+ T cell Absolute Count	rs115755474	5	168914162	T	C	771.6	91.49	0.0003	4.87e-17	3408	71.1274
GCST90001698	CD45RA+ CD28- CD8+ T cell Absolute Count	rs13360609	5	180502672	A	T	93.82	16.39	0.0126	1.12e-08	3408	32.7667
GCST90001698	CD45RA+ CD28- CD8+ T cell Absolute Count	rs148939501	5	12480500	G	A	266.7	46.83	0.0013	1.34e-08	3408	32.4338
GCST90001698	CD45RA+ CD28- CD8+ T cell Absolute Count	rs148816938	5	71107850	G	A	438.9	64.07	0.0007	8.69e-12	3408	46.9269
GCST90001698	CD45RA+ CD28- CD8+ T cell Absolute Count	rs146135726	5	154015729	T	C	235.3	42.7	0.0016	3.85e-08	3408	30.366
GCST90001698	CD45RA+ CD28- CD8+ T cell Absolute Count	rs3822406	5	180054853	T	A	154.4	21.25	0.007	4.62e-13	3408	52.793
GCST90001698	CD45RA+ CD28- CD8+ T cell Absolute Count	rs75760272	5	10850589	A	G	348.1	45.47	0.0016	2.5e-14	3408	58.6082
GCST90001698	CD45RA+ CD28- CD8+ T cell Absolute Count	rs116581718	5	29413612	C	T	1006	78.94	0.0006	2.29e-36	3408	162.406
GCST90001698	CD45RA+ CD28- CD8+ T cell Absolute Count	rs79725470	5	94705605	C	T	1117	84.15	0.0004	3.23e-39	3408	176.197
GCST90001698	CD45RA+ CD28- CD8+ T cell Absolute Count	rs112973846	5	128365521	G	A	386.6	51.06	0.0012	4.77e-14	3408	57.3274
GCST90001698	CD45RA+ CD28- CD8+ T cell Absolute Count	rs146314225	5	141469416	C	A	225.4	40.79	0.0018	3.49e-08	3408	30.5352
GCST90001698	CD45RA+ CD28- CD8+ T cell Absolute Count	rs17642570	5	148699825	C	T	150.2	18.37	0.0091	4.15e-16	3408	66.8531
GCST90001698	CD45RA+ CD28- CD8+ T cell Absolute Count	rs114425563	5	176911575	T	C	172.3	28.61	0.0038	1.93e-09	3408	36.2689
GCST90001698	CD45RA+ CD28- CD8+ T cell Absolute Count	rs58243030	5	180495180	G	A	160.9	28.33	0.0037	1.47e-08	3408	32.2566
GCST90001698	CD45RA+ CD28- CD8+ T cell Absolute Count	rs145604620	6	11491250	G	A	1994	108.9	0.0003	1.48e-71	3408	335.27
GCST90001698	CD45RA+ CD28- CD8+ T cell Absolute Count	rs2496150	6	13374132	G	A	-388.2	50.03	0.9988	1.11e-14	3408	60.2074
GCST90001698	CD45RA+ CD28- CD8+ T cell Absolute Count	rs117822024	6	86346609	C	T	141	20.2	0.0079	3.5e-12	3408	48.7232
GCST90001698	CD45RA+ CD28- CD8+ T cell Absolute Count	rs62424171	6	118769058	A	G	263	43.72	0.0016	1.99e-09	3408	36.1869
GCST90001698	CD45RA+ CD28- CD8+ T cell Absolute Count	rs138327786	6	1730982	A	G	1285	88.96	0.0003	5.98e-46	3408	208.649
GCST90001698	CD45RA+ CD28- CD8+ T cell Absolute Count	rs6916896	6	5734886	T	C	466.1	53.08	0.001	2.51e-18	3408	77.1075
GCST90001698	CD45RA+ CD28- CD8+ T cell Absolute Count	rs75424381	6	11805124	T	A	121.1	19.05	0.0079	2.34e-10	3408	40.4109
GCST90001698	CD45RA+ CD28- CD8+ T cell Absolute Count	rs141943967	6	38410053	A	G	131.9	21.32	0.0069	6.88e-10	3408	38.275
GCST90001698	CD45RA+ CD28- CD8+ T cell Absolute Count	rs139043533	6	39580887	A	C	197	25.92	0.0044	3.84e-14	3408	57.7647
GCST90001698	CD45RA+ CD28- CD8+ T cell Absolute Count	rs145336406	6	78745175	T	C	186.1	33.82	0.0026	4.06e-08	3408	30.2793
GCST90001698	CD45RA+ CD28- CD8+ T cell Absolute Count	rs140087548	6	168136303	T	C	176.3	27.54	0.004	1.74e-10	3408	40.9805
GCST90001698	CD45RA+ CD28- CD8+ T cell Absolute Count	rs180745907	6	20965785	C	A	301.9	44.92	0.0015	2.12e-11	3408	45.1697
GCST90001698	CD45RA+ CD28- CD8+ T cell Absolute Count	rs79518488	6	28389143	C	T	857.2	107	0.0003	1.53e-15	3408	64.1796
GCST90001698	CD45RA+ CD28- CD8+ T cell Absolute Count	rs9471016	6	39196392	T	C	85.79	14.27	0.0161	2e-09	3408	36.1431
GCST90001698	CD45RA+ CD28- CD8+ T cell Absolute Count	rs116431337	6	66416572	C	T	159.2	28.32	0.0043	2.05e-08	3408	31.6009
GCST90001698	CD45RA+ CD28- CD8+ T cell Absolute Count	rs192397067	6	81984275	T	C	436.5	60.77	0.0009	8.35e-13	3408	51.5929
GCST90001698	CD45RA+ CD28- CD8+ T cell Absolute Count	rs150287087	6	125051261	C	G	487.3	54.77	0.0007	9.16e-19	3408	79.1603
GCST90001698	CD45RA+ CD28- CD8+ T cell Absolute Count	rs73780868	6	152137377	C	T	218.4	33.18	0.0029	5.41e-11	3408	43.3264
GCST90001698	CD45RA+ CD28- CD8+ T cell Absolute Count	rs111867376	6	159962229	A	G	206.9	34.55	0.0026	2.34e-09	3408	35.8612
GCST90001698	CD45RA+ CD28- CD8+ T cell Absolute Count	rs149801155	6	162457335	G	A	203.9	36.54	0.0028	2.6e-08	3408	31.1385
GCST90001698	CD45RA+ CD28- CD8+ T cell Absolute Count	rs149828559	6	84898123	T	C	339.6	33.81	0.0022	2.09e-23	3408	100.889
GCST90001698	CD45RA+ CD28- CD8+ T cell Absolute Count	rs117185099	6	119514715	T	C	208.3	32.03	0.0028	8.96e-11	3408	42.2926
GCST90001698	CD45RA+ CD28- CD8+ T cell Absolute Count	rs9479093	6	151992984	G	A	193.7	32.62	0.0031	3.18e-09	3408	35.2607
GCST90001698	CD45RA+ CD28- CD8+ T cell Absolute Count	rs149208831	6	10017676	C	A	1445	93.44	0.0003	3.23e-52	3408	239.15
GCST90001698	CD45RA+ CD28- CD8+ T cell Absolute Count	rs76025137	6	48192452	A	G	278.1	48.77	0.0013	1.29e-08	3408	32.516
GCST90001698	CD45RA+ CD28- CD8+ T cell Absolute Count	rs75510626	6	64401131	C	T	239.6	36.44	0.0022	5.54e-11	3408	43.2332
GCST90001698	CD45RA+ CD28- CD8+ T cell Absolute Count	rs78275221	6	90900544	A	G	101.4	17.52	0.0103	7.68e-09	3408	33.4971
GCST90001698	CD45RA+ CD28- CD8+ T cell Absolute Count	rs117248086	6	119632972	T	C	378.1	57.27	0.0013	4.68e-11	3408	43.5872
GCST90001698	CD45RA+ CD28- CD8+ T cell Absolute Count	rs112880431	6	130091902	A	G	312.7	46.04	0.0015	1.3e-11	3408	46.1302
GCST90001698	CD45RA+ CD28- CD8+ T cell Absolute Count	rs189131343	6	167014418	T	C	175.4	31.44	0.0032	2.59e-08	3408	31.1239
GCST90001698	CD45RA+ CD28- CD8+ T cell Absolute Count	rs117433099	7	6934892	A	G	264.9	39.21	0.0019	1.67e-11	3408	45.6426
GCST90001698	CD45RA+ CD28- CD8+ T cell Absolute Count	rs186251573	7	13558580	C	A	750.9	68.52	0.0007	1.7e-27	3408	120.096
GCST90001698	CD45RA+ CD28- CD8+ T cell Absolute Count	rs117079032	7	69510130	C	T	163.2	23.63	0.006	6.03e-12	3408	47.6994
GCST90001698	CD45RA+ CD28- CD8+ T cell Absolute Count	rs143845801	7	84434549	C	G	767.7	64.23	0.0007	2.77e-32	3408	142.859
GCST90001698	CD45RA+ CD28- CD8+ T cell Absolute Count	rs185754925	7	62917010	G	A	300.6	36.78	0.0025	4.15e-16	3408	66.7966
GCST90001698	CD45RA+ CD28- CD8+ T cell Absolute Count	rs113111121	7	114208488	G	T	1004	93.94	0.0003	3.1e-26	3408	114.226
GCST90001698	CD45RA+ CD28- CD8+ T cell Absolute Count	rs78470553	7	158334355	A	G	132.5	17.32	0.0097	2.61e-14	3408	58.5243
GCST90001698	CD45RA+ CD28- CD8+ T cell Absolute Count	rs115221944	7	56724250	G	T	192.2	28.52	0.0041	1.88e-11	3408	45.4159
GCST90001698	CD45RA+ CD28- CD8+ T cell Absolute Count	rs117469911	7	79791344	A	C	272.5	27.65	0.0035	1.31e-22	3408	97.1276
GCST90001698	CD45RA+ CD28- CD8+ T cell Absolute Count	rs184401135	7	83368658	T	C	181.1	30.9	0.0032	5.04e-09	3408	34.3495
GCST90001698	CD45RA+ CD28- CD8+ T cell Absolute Count	rs150400236	7	136855654	T	C	299.6	41.15	0.0018	4.15e-13	3408	53.0083
GCST90001698	CD45RA+ CD28- CD8+ T cell Absolute Count	rs80305889	7	34681601	G	T	404.7	62.22	0.0007	8.89e-11	3408	42.3064
GCST90001698	CD45RA+ CD28- CD8+ T cell Absolute Count	rs74842782	7	131413341	G	T	184.9	31.03	0.0032	2.77e-09	3408	35.5067
GCST90001698	CD45RA+ CD28- CD8+ T cell Absolute Count	rs111399817	7	146550168	T	G	303	43.46	0.0015	3.75e-12	3408	48.6078
GCST90001698	CD45RA+ CD28- CD8+ T cell Absolute Count	rs116921833	7	153895185	T	C	126.2	21.64	0.0065	5.99e-09	3408	34.0098
GCST90001698	CD45RA+ CD28- CD8+ T cell Absolute Count	rs138449036	7	29025284	T	C	419.3	64.95	0.0006	1.23e-10	3408	41.6765
GCST90001698	CD45RA+ CD28- CD8+ T cell Absolute Count	rs147681963	7	37590076	T	C	114.2	18.22	0.0094	4.11e-10	3408	39.2858
GCST90001698	CD45RA+ CD28- CD8+ T cell Absolute Count	rs73116391	7	46417626	G	T	204.6	27.04	0.004	4.93e-14	3408	57.253
GCST90001698	CD45RA+ CD28- CD8+ T cell Absolute Count	rs80018878	7	46985321	T	C	774.8	85.45	0.0004	2.02e-19	3408	82.2158
GCST90001698	CD45RA+ CD28- CD8+ T cell Absolute Count	rs77465871	7	47504039	G	A	413.6	45.5	0.0015	1.66e-19	3408	82.6301
GCST90001698	CD45RA+ CD28- CD8+ T cell Absolute Count	rs149882069	7	105961923	G	T	325.6	48.51	0.0013	2.24e-11	3408	45.0512
GCST90001698	CD45RA+ CD28- CD8+ T cell Absolute Count	rs35706199	7	131191874	T	C	336.7	53.43	0.0009	3.31e-10	3408	39.7115
GCST90001698	CD45RA+ CD28- CD8+ T cell Absolute Count	rs79647440	7	142438302	T	C	1574	113.7	0.0004	1.91e-42	3408	191.641
GCST90001698	CD45RA+ CD28- CD8+ T cell Absolute Count	rs75361870	8	9202609	A	G	269.8	44.42	0.0015	1.39e-09	3408	36.8915
GCST90001698	CD45RA+ CD28- CD8+ T cell Absolute Count	rs117127715	8	31315428	A	G	180.4	30.92	0.0032	5.91e-09	3408	34.0404
GCST90001698	CD45RA+ CD28- CD8+ T cell Absolute Count	rs8178689	8	42060072	G	A	301.1	42.76	0.0018	2.29e-12	3408	49.5845
GCST90001698	CD45RA+ CD28- CD8+ T cell Absolute Count	rs117741105	8	112234506	A	G	260.9	40.57	0.0021	1.43e-10	3408	41.356
GCST90001698	CD45RA+ CD28- CD8+ T cell Absolute Count	rs142111513	8	23682802	C	G	168.8	25.4	0.0045	3.43e-11	3408	44.1649
GCST90001698	CD45RA+ CD28- CD8+ T cell Absolute Count	rs34000508	8	25574426	T	C	164.3	21.61	0.0066	3.68e-14	3408	57.805
GCST90001698	CD45RA+ CD28- CD8+ T cell Absolute Count	rs117983267	8	124174485	A	C	111	19.94	0.0079	2.77e-08	3408	30.9882
GCST90001698	CD45RA+ CD28- CD8+ T cell Absolute Count	rs147959386	8	124197307	A	G	123.5	20	0.0079	7.32e-10	3408	38.1306
GCST90001698	CD45RA+ CD28- CD8+ T cell Absolute Count	rs79218577	8	143859934	C	G	828.9	70.61	0.0007	3.17e-31	3408	137.807
GCST90001698	CD45RA+ CD28- CD8+ T cell Absolute Count	rs139584477	8	57056704	A	G	172.5	29.41	0.0035	4.95e-09	3408	34.4024
GCST90001698	CD45RA+ CD28- CD8+ T cell Absolute Count	rs117626443	8	69864162	G	C	196	35.52	0.0023	3.68e-08	3408	30.4485
GCST90001698	CD45RA+ CD28- CD8+ T cell Absolute Count	rs118076041	8	144562245	A	G	248.5	37.09	0.0022	2.41e-11	3408	44.8889
GCST90001698	CD45RA+ CD28- CD8+ T cell Absolute Count	rs77009235	8	4499026	T	C	116.6	21.02	0.0066	3.19e-08	3408	30.7703
GCST90001698	CD45RA+ CD28- CD8+ T cell Absolute Count	rs34039708	8	12500832	A	C	395.7	44.12	0.0019	4.89e-19	3408	80.438
GCST90001698	CD45RA+ CD28- CD8+ T cell Absolute Count	rs181660070	8	117040660	T	C	137	20.15	0.0085	1.26e-11	3408	46.2265
GCST90001698	CD45RA+ CD28- CD8+ T cell Absolute Count	rs144258173	8	2859400	G	A	369.2	61.96	0.0007	2.79e-09	3408	35.5059
GCST90001698	CD45RA+ CD28- CD8+ T cell Absolute Count	rs79851411	8	13716390	A	G	1826	132.8	0.0001	6.61e-42	3408	189.062
GCST90001698	CD45RA+ CD28- CD8+ T cell Absolute Count	rs183280627	8	30627573	A	G	253.3	38.53	0.0021	5.64e-11	3408	43.2188
GCST90001698	CD45RA+ CD28- CD8+ T cell Absolute Count	rs77370289	8	57917248	C	T	404.4	62.01	0.0007	7.99e-11	3408	42.5303
GCST90001698	CD45RA+ CD28- CD8+ T cell Absolute Count	rs117808048	8	73079210	A	G	206.4	37.47	0.0026	3.85e-08	3408	30.3425
GCST90001698	CD45RA+ CD28- CD8+ T cell Absolute Count	rs117448261	8	82400020	C	T	196.1	35.66	0.0022	4.08e-08	3408	30.2407
GCST90001698	CD45RA+ CD28- CD8+ T cell Absolute Count	rs117440863	8	98513319	C	T	375.1	62.7	0.0009	2.43e-09	3408	35.7898
GCST90001698	CD45RA+ CD28- CD8+ T cell Absolute Count	rs117123362	8	129915383	C	G	229.3	39.06	0.0021	4.76e-09	3408	34.4623
GCST90001698	CD45RA+ CD28- CD8+ T cell Absolute Count	rs113122796	8	142876352	G	C	403.5	51.12	0.001	3.95e-15	3408	62.3025
GCST90001698	CD45RA+ CD28- CD8+ T cell Absolute Count	rs374964617	9	504491	C	A	196.4	28.32	0.0038	4.89e-12	3408	48.0946
GCST90001698	CD45RA+ CD28- CD8+ T cell Absolute Count	rs149649979	9	10889621	T	C	708.1	63.75	0.0007	3.47e-28	3408	123.375
GCST90001698	CD45RA+ CD28- CD8+ T cell Absolute Count	rs75067089	9	14983311	T	C	252.6	38.08	0.0023	3.77e-11	3408	44.002
GCST90001698	CD45RA+ CD28- CD8+ T cell Absolute Count	rs151035277	9	25887570	A	T	310	42.47	0.0018	3.59e-13	3408	53.2793
GCST90001698	CD45RA+ CD28- CD8+ T cell Absolute Count	rs148380088	9	28759554	T	C	149.3	26.38	0.0044	1.64e-08	3408	32.031
GCST90001698	CD45RA+ CD28- CD8+ T cell Absolute Count	rs118062750	9	29889453	T	A	224.1	32	0.0028	3.03e-12	3408	49.0438
GCST90001698	CD45RA+ CD28- CD8+ T cell Absolute Count	rs10122523	9	99511751	A	G	359.1	49.2	0.0012	3.58e-13	3408	53.2722
GCST90001698	CD45RA+ CD28- CD8+ T cell Absolute Count	rs7850783	9	100968226	G	A	143.3	20.28	0.0079	1.89e-12	3408	49.9294
GCST90001698	CD45RA+ CD28- CD8+ T cell Absolute Count	rs188376248	9	102390885	T	C	159.6	26.7	0.0044	2.51e-09	3408	35.7308
GCST90001698	CD45RA+ CD28- CD8+ T cell Absolute Count	rs34609592	9	136915695	A	G	1008	92.78	0.0003	4.73e-27	3408	118.035
GCST90001698	CD45RA+ CD28- CD8+ T cell Absolute Count	rs72704856	9	10774031	G	A	424.9	49.05	0.0013	7.01e-18	3408	75.0405
GCST90001698	CD45RA+ CD28- CD8+ T cell Absolute Count	rs144206851	9	77966779	T	G	494.7	55.7	0.0012	1.04e-18	3408	78.8812
GCST90001698	CD45RA+ CD28- CD8+ T cell Absolute Count	rs12378893	9	79057643	A	G	245.4	36.99	0.0025	3.79e-11	3408	44.0129
GCST90001698	CD45RA+ CD28- CD8+ T cell Absolute Count	rs76017116	9	107332377	A	T	219.6	33.39	0.0026	5.57e-11	3408	43.2546
GCST90001698	CD45RA+ CD28- CD8+ T cell Absolute Count	rs72768736	9	137149408	A	G	520	59.93	0.0007	6.19e-18	3408	75.2867
GCST90001698	CD45RA+ CD28- CD8+ T cell Absolute Count	rs77733172	9	140235501	T	C	188.4	31.51	0.0037	2.46e-09	3408	35.7491
GCST90001698	CD45RA+ CD28- CD8+ T cell Absolute Count	rs62549163	9	45359057	G	A	96.47	15.83	0.0156	1.23e-09	3408	37.1384
GCST90001698	CD45RA+ CD28- CD8+ T cell Absolute Count	rs117702997	9	83435830	G	A	215.2	39.24	0.0021	4.46e-08	3408	30.0764
GCST90001698	CD45RA+ CD28- CD8+ T cell Absolute Count	rs10120422	9	99717003	T	C	302.7	46.24	0.0013	6.78e-11	3408	42.8538
GCST90001698	CD45RA+ CD28- CD8+ T cell Absolute Count	rs145563511	9	106801353	G	A	185.9	33.18	0.0031	2.28e-08	3408	31.3911
GCST90001698	CD45RA+ CD28- CD8+ T cell Absolute Count	rs76543451	9	122201008	A	G	130.9	20.78	0.0079	3.35e-10	3408	39.6815
GCST90001698	CD45RA+ CD28- CD8+ T cell Absolute Count	rs74336249	9	135625608	T	C	125.6	19.43	0.0076	1.16e-10	3408	41.7863
GCST90001698	CD45RA+ CD28- CD8+ T cell Absolute Count	rs140322068	10	1765793	A	G	204.4	36.08	0.0032	1.58e-08	3408	32.0944
GCST90001698	CD45RA+ CD28- CD8+ T cell Absolute Count	rs145743664	10	16995517	C	T	124.1	19.47	0.0092	2.08e-10	3408	40.6267
GCST90001698	CD45RA+ CD28- CD8+ T cell Absolute Count	rs149860203	10	31026572	T	C	453.6	47.7	0.0013	3.55e-21	3408	90.4293
GCST90001698	CD45RA+ CD28- CD8+ T cell Absolute Count	rs10824158	10	53915868	T	G	407.5	40.68	0.0019	2.65e-23	3408	100.344
GCST90001698	CD45RA+ CD28- CD8+ T cell Absolute Count	rs184899141	10	82437388	A	G	221.2	40.33	0.0019	4.44e-08	3408	30.0825
GCST90001698	CD45RA+ CD28- CD8+ T cell Absolute Count	rs74322543	10	85916001	G	A	658.4	82.87	0.0004	2.61e-15	3408	63.1226
GCST90001698	CD45RA+ CD28- CD8+ T cell Absolute Count	rs143772909	10	101494118	T	C	328.1	52.32	0.001	4.02e-10	3408	39.3257
GCST90001698	CD45RA+ CD28- CD8+ T cell Absolute Count	rs138948609	10	132596864	A	G	59.98	10.31	0.0318	6.47e-09	3408	33.8451
GCST90001698	CD45RA+ CD28- CD8+ T cell Absolute Count	rs72780729	10	17605945	T	A	206	24.92	0.0047	1.92e-16	3408	68.3342
GCST90001698	CD45RA+ CD28- CD8+ T cell Absolute Count	rs145021762	10	22411454	A	G	77.03	13.23	0.0207	6.37e-09	3408	33.9
GCST90001698	CD45RA+ CD28- CD8+ T cell Absolute Count	rs2816832	10	52735936	T	C	192.4	28.49	0.0035	1.68e-11	3408	45.6063
GCST90001698	CD45RA+ CD28- CD8+ T cell Absolute Count	rs11202534	10	89500755	T	G	387.4	65.92	0.001	4.58e-09	3408	34.537
GCST90001698	CD45RA+ CD28- CD8+ T cell Absolute Count	rs112517700	10	91013835	A	G	95.85	16.51	0.0114	7.06e-09	3408	33.7047
GCST90001698	CD45RA+ CD28- CD8+ T cell Absolute Count	rs147563624	10	5377215	T	C	549.6	57.08	0.0009	1.16e-21	3408	92.7098
GCST90001698	CD45RA+ CD28- CD8+ T cell Absolute Count	rs78622624	10	33359425	C	T	97.68	15.15	0.0128	1.3e-10	3408	41.5706
GCST90001698	CD45RA+ CD28- CD8+ T cell Absolute Count	rs72810820	10	92600913	T	C	584.7	76.44	0.0004	2.6e-14	3408	58.5093
GCST90001698	CD45RA+ CD28- CD8+ T cell Absolute Count	rs117003718	10	124406240	A	G	194.3	29.94	0.0035	9.89e-11	3408	42.1155
GCST90001698	CD45RA+ CD28- CD8+ T cell Absolute Count	rs11596188	10	1734511	G	C	526.2	54.32	0.0009	6.51e-22	3408	93.8387
GCST90001698	CD45RA+ CD28- CD8+ T cell Absolute Count	rs77390603	10	4688192	A	C	336.9	45.79	0.0015	2.36e-13	3408	54.1328
GCST90001698	CD45RA+ CD28- CD8+ T cell Absolute Count	rs147968748	10	54704473	G	A	183.9	22.31	0.0057	2.32e-16	3408	67.9461
GCST90001698	CD45RA+ CD28- CD8+ T cell Absolute Count	rs145835734	10	66659421	G	T	479.2	79.88	0.0004	2.19e-09	3408	35.988
GCST90001698	CD45RA+ CD28- CD8+ T cell Absolute Count	rs143395500	10	69536834	T	C	1232	203.7	0.0001	1.63e-09	3408	36.5796
GCST90001698	CD45RA+ CD28- CD8+ T cell Absolute Count	rs191325818	10	120573449	C	A	177.1	31.66	0.004	2.42e-08	3408	31.2907
GCST90001698	CD45RA+ CD28- CD8+ T cell Absolute Count	rs72828601	10	121905612	T	C	374.9	46.66	0.0013	1.3e-15	3408	64.5567
GCST90001698	CD45RA+ CD28- CD8+ T cell Absolute Count	rs76385522	11	10620991	T	C	335	44.28	0.0016	4.92e-14	3408	57.2367
GCST90001698	CD45RA+ CD28- CD8+ T cell Absolute Count	rs78922116	11	25534610	T	C	263.6	31.58	0.0029	1.02e-16	3408	69.6733
GCST90001698	CD45RA+ CD28- CD8+ T cell Absolute Count	rs7130130	11	59336329	A	G	342.1	46.48	0.0015	2.29e-13	3408	54.1719
GCST90001698	CD45RA+ CD28- CD8+ T cell Absolute Count	rs186370342	11	92081132	T	A	152.4	26.87	0.004	1.54e-08	3408	32.1688
GCST90001698	CD45RA+ CD28- CD8+ T cell Absolute Count	rs75157411	11	95180478	A	G	212.8	37.83	0.0022	2e-08	3408	31.6425
GCST90001698	CD45RA+ CD28- CD8+ T cell Absolute Count	rs117284243	11	122918979	T	A	1783	131.7	0.0001	9.6e-41	3408	183.287
GCST90001698	CD45RA+ CD28- CD8+ T cell Absolute Count	rs74540476	11	29902098	A	G	90.23	16.28	0.0122	3.21e-08	3408	30.718
GCST90001698	CD45RA+ CD28- CD8+ T cell Absolute Count	rs77695406	11	70599488	A	T	269.8	41.4	0.0018	8.23e-11	3408	42.4701
GCST90001698	CD45RA+ CD28- CD8+ T cell Absolute Count	rs138259561	11	76470121	A	G	187	31.68	0.0029	3.98e-09	3408	34.8428
GCST90001698	CD45RA+ CD28- CD8+ T cell Absolute Count	rs189796120	11	109281106	T	C	122.6	18.08	0.01	1.42e-11	3408	45.9816
GCST90001698	CD45RA+ CD28- CD8+ T cell Absolute Count	rs118014538	11	3830358	A	G	248.6	28.49	0.004	4.08e-18	3408	76.1408
GCST90001698	CD45RA+ CD28- CD8+ T cell Absolute Count	rs78085398	11	33121166	A	G	105.3	18.42	0.0094	1.18e-08	3408	32.6797
GCST90001698	CD45RA+ CD28- CD8+ T cell Absolute Count	rs146345208	11	42971538	A	G	111.4	18.58	0.0098	2.28e-09	3408	35.9484
GCST90001698	CD45RA+ CD28- CD8+ T cell Absolute Count	rs117270364	11	60694375	C	A	186	31.2	0.0032	2.73e-09	3408	35.5399
GCST90001698	CD45RA+ CD28- CD8+ T cell Absolute Count	rs12279408	11	84269972	T	C	699.1	69.55	0.0007	1.9e-23	3408	101.038
GCST90001698	CD45RA+ CD28- CD8+ T cell Absolute Count	rs142869493	11	87291175	T	C	394.5	51.12	0.0013	1.55e-14	3408	59.5542
GCST90001698	CD45RA+ CD28- CD8+ T cell Absolute Count	rs79741386	11	109660227	A	G	141.4	20.64	0.0073	8.6e-12	3408	46.9331
GCST90001698	CD45RA+ CD28- CD8+ T cell Absolute Count	rs78881177	11	127881478	C	A	297	43.55	0.0016	1.07e-11	3408	46.509
GCST90001698	CD45RA+ CD28- CD8+ T cell Absolute Count	rs77485746	11	129187484	A	C	287.4	43.92	0.0015	6.96e-11	3408	42.8202
GCST90001698	CD45RA+ CD28- CD8+ T cell Absolute Count	rs1106305	11	12065087	T	C	95.49	13.66	0.0173	3.28e-12	3408	48.8669
GCST90001698	CD45RA+ CD28- CD8+ T cell Absolute Count	rs78524989	11	94284134	G	T	183	33.09	0.0029	3.42e-08	3408	30.585
GCST90001698	CD45RA+ CD28- CD8+ T cell Absolute Count	rs117573224	11	1149087	A	G	188	33.74	0.0029	2.71e-08	3408	31.0474
GCST90001698	CD45RA+ CD28- CD8+ T cell Absolute Count	rs117420444	11	31631366	A	T	344.4	54.89	0.001	3.96e-10	3408	39.3677
GCST90001698	CD45RA+ CD28- CD8+ T cell Absolute Count	rs76552842	11	83433494	A	G	2721	123.4	0.0001	8.41e-101	3408	486.213
GCST90001698	CD45RA+ CD28- CD8+ T cell Absolute Count	rs116916598	11	121746998	G	A	834.4	80.31	0.0006	6.48e-25	3408	107.947
GCST90001698	CD45RA+ CD28- CD8+ T cell Absolute Count	rs137943198	12	10963475	A	C	515.7	55.97	0.0009	5.4e-20	3408	84.8953
GCST90001698	CD45RA+ CD28- CD8+ T cell Absolute Count	rs78773852	12	71181930	C	T	303.6	45.76	0.0016	3.79e-11	3408	44.0181
GCST90001698	CD45RA+ CD28- CD8+ T cell Absolute Count	rs71466029	12	82065434	T	C	397	48.27	0.0015	2.74e-16	3408	67.6436
GCST90001698	CD45RA+ CD28- CD8+ T cell Absolute Count	rs139075636	12	102082782	G	A	516.8	57.96	0.001	7.67e-19	3408	79.5039
GCST90001698	CD45RA+ CD28- CD8+ T cell Absolute Count	rs77577050	12	116077199	T	G	322	41.59	0.0016	1.29e-14	3408	59.9424
GCST90001698	CD45RA+ CD28- CD8+ T cell Absolute Count	rs10505739	12	10043518	C	A	985.5	78.14	0.0004	1.12e-35	3408	159.062
GCST90001698	CD45RA+ CD28- CD8+ T cell Absolute Count	rs147107195	12	48190275	T	C	851.2	92.57	0.0003	6.37e-20	3408	84.5518
GCST90001698	CD45RA+ CD28- CD8+ T cell Absolute Count	rs117613430	12	93540934	A	G	250.3	45.06	0.0015	3.01e-08	3408	30.856
GCST90001698	CD45RA+ CD28- CD8+ T cell Absolute Count	rs139898536	12	109036912	T	A	161.3	28.25	0.0043	1.23e-08	3408	32.6011
GCST90001698	CD45RA+ CD28- CD8+ T cell Absolute Count	rs112121527	12	119037578	C	T	249.4	42.57	0.0019	5.14e-09	3408	34.323
GCST90001698	CD45RA+ CD28- CD8+ T cell Absolute Count	rs146822590	12	130060949	T	A	642.9	54.5	0.0009	1.66e-31	3408	139.153
GCST90001698	CD45RA+ CD28- CD8+ T cell Absolute Count	rs75391939	12	133446245	T	C	416.6	51.47	0.0012	7.89e-16	3408	65.5134
GCST90001698	CD45RA+ CD28- CD8+ T cell Absolute Count	rs142686680	12	29095512	C	T	440.2	64.38	0.0007	9.46e-12	3408	46.7518
GCST90001698	CD45RA+ CD28- CD8+ T cell Absolute Count	rs58817739	12	46009960	G	A	398.3	60.2	0.0007	4.25e-11	3408	43.7751
GCST90001698	CD45RA+ CD28- CD8+ T cell Absolute Count	rs112529428	12	129340399	T	C	345.5	42.75	0.0015	8.74e-16	3408	65.3166
GCST90001698	CD45RA+ CD28- CD8+ T cell Absolute Count	rs144682449	12	53402638	A	G	144.1	25.27	0.0062	1.3e-08	3408	32.5175
GCST90001698	CD45RA+ CD28- CD8+ T cell Absolute Count	rs35275693	12	88561479	G	A	542.5	54.89	0.001	9.78e-23	3408	97.6817
GCST90001698	CD45RA+ CD28- CD8+ T cell Absolute Count	rs184910025	12	117089403	A	G	271.1	40.3	0.0019	2.02e-11	3408	45.2532
GCST90001698	CD45RA+ CD28- CD8+ T cell Absolute Count	rs11060236	12	129773605	G	A	216.9	30.85	0.0031	2.49e-12	3408	49.4321
GCST90001698	CD45RA+ CD28- CD8+ T cell Absolute Count	rs117785622	12	132283582	T	G	573	57.77	0.001	7.11e-23	3408	98.3795
GCST90001698	CD45RA+ CD28- CD8+ T cell Absolute Count	rs188074116	12	19311236	A	G	1200	109.5	0.0001	1.7e-27	3408	120.098
GCST90001698	CD45RA+ CD28- CD8+ T cell Absolute Count	rs117293367	12	52437438	T	C	437.7	69.06	0.0006	2.64e-10	3408	40.1698
GCST90001698	CD45RA+ CD28- CD8+ T cell Absolute Count	rs146661200	12	100494123	T	C	152.8	23.81	0.0056	1.58e-10	3408	41.1839
GCST90001698	CD45RA+ CD28- CD8+ T cell Absolute Count	rs11112760	12	106241673	T	C	82	13.96	0.0173	4.67e-09	3408	34.503
GCST90001698	CD45RA+ CD28- CD8+ T cell Absolute Count	rs143435133	12	129545747	A	G	279.2	36.97	0.0021	5.42e-14	3408	57.0337
GCST90001698	CD45RA+ CD28- CD8+ T cell Absolute Count	rs75592465	13	105831838	T	G	559.9	69.63	0.0006	1.22e-15	3408	64.6589
GCST90001698	CD45RA+ CD28- CD8+ T cell Absolute Count	rs150476409	13	113289664	A	G	432.3	52.29	0.0012	1.92e-16	3408	68.3492
GCST90001698	CD45RA+ CD28- CD8+ T cell Absolute Count	rs188618717	13	114441229	A	G	353.5	42.26	0.0018	8.66e-17	3408	69.9713
GCST90001698	CD45RA+ CD28- CD8+ T cell Absolute Count	rs111648746	13	28485345	A	G	308.6	43.15	0.0015	1.04e-12	3408	51.1482
GCST90001698	CD45RA+ CD28- CD8+ T cell Absolute Count	rs3848018	13	99034552	G	A	257	38.1	0.0021	1.78e-11	3408	45.5005
GCST90001698	CD45RA+ CD28- CD8+ T cell Absolute Count	rs147794988	13	113455261	A	C	154.6	25.86	0.0045	2.47e-09	3408	35.7406
GCST90001698	CD45RA+ CD28- CD8+ T cell Absolute Count	rs186400376	13	31805158	A	T	386.5	52.34	0.001	1.91e-13	3408	54.5295
GCST90001698	CD45RA+ CD28- CD8+ T cell Absolute Count	rs145720280	13	43404037	C	T	202.4	32.76	0.0031	7.31e-10	3408	38.171
GCST90001698	CD45RA+ CD28- CD8+ T cell Absolute Count	rs75550713	13	112088993	T	C	207	33.71	0.0029	9.17e-10	3408	37.7071
GCST90001698	CD45RA+ CD28- CD8+ T cell Absolute Count	rs117177255	13	77081029	T	C	255.1	33.32	0.0028	2.52e-14	3408	58.6153
GCST90001698	CD45RA+ CD28- CD8+ T cell Absolute Count	rs80133207	13	113264513	C	G	391.9	46.66	0.0015	6.53e-17	3408	70.5442
GCST90001698	CD45RA+ CD28- CD8+ T cell Absolute Count	rs117075995	13	19869255	G	C	252.9	28.72	0.0037	2.05e-18	3408	77.5405
GCST90001698	CD45RA+ CD28- CD8+ T cell Absolute Count	rs113007178	13	40914557	A	T	289.8	41.55	0.0018	3.67e-12	3408	48.6468
GCST90001698	CD45RA+ CD28- CD8+ T cell Absolute Count	rs80128954	13	76775102	T	C	297.2	44.49	0.0015	2.78e-11	3408	44.6244
GCST90001698	CD45RA+ CD28- CD8+ T cell Absolute Count	rs78750136	14	26308944	C	T	3549	263.7	NA	2.85e-40	3408	181.131
GCST90001698	CD45RA+ CD28- CD8+ T cell Absolute Count	rs80334718	14	33998519	G	A	391.1	49.95	0.0012	6.43e-15	3408	61.3062
GCST90001698	CD45RA+ CD28- CD8+ T cell Absolute Count	rs146937045	14	46740502	G	T	399.5	53.53	0.0018	1.07e-13	3408	55.6979
GCST90001698	CD45RA+ CD28- CD8+ T cell Absolute Count	rs74565504	14	89207147	T	G	442.9	54.79	0.001	8.69e-16	3408	65.3445
GCST90001698	CD45RA+ CD28- CD8+ T cell Absolute Count	rs192467351	14	76826605	G	C	308.3	54.7	0.001	1.88e-08	3408	31.7667
GCST90001698	CD45RA+ CD28- CD8+ T cell Absolute Count	rs71419987	14	34919717	A	G	584.1	69.32	0.0006	5.22e-17	3408	70.9998
GCST90001698	CD45RA+ CD28- CD8+ T cell Absolute Count	rs113699161	14	58571589	A	G	337.1	43.36	0.0015	9.91e-15	3408	60.442
GCST90001698	CD45RA+ CD28- CD8+ T cell Absolute Count	rs150889386	14	100822892	C	T	829.8	104	0.0003	2.04e-15	3408	63.662
GCST90001698	CD45RA+ CD28- CD8+ T cell Absolute Count	rs183436787	14	41636680	T	C	606.7	63.67	0.0007	2.95e-21	3408	90.7984
GCST90001698	CD45RA+ CD28- CD8+ T cell Absolute Count	rs184184520	14	45055780	T	G	306.1	48.59	0.0013	3.39e-10	3408	39.6856
GCST90001698	CD45RA+ CD28- CD8+ T cell Absolute Count	rs150055480	14	55295865	A	G	262.4	37.13	0.0025	1.91e-12	3408	49.9434
GCST90001698	CD45RA+ CD28- CD8+ T cell Absolute Count	rs61755651	14	72431599	T	C	211.5	36.04	0.0023	4.8e-09	3408	34.4391
GCST90001698	CD45RA+ CD28- CD8+ T cell Absolute Count	rs117862145	14	33586273	T	A	260.8	39.75	0.0019	6.23e-11	3408	43.0468
GCST90001698	CD45RA+ CD28- CD8+ T cell Absolute Count	rs144275943	14	34065832	G	T	730	96.39	0.0003	4.65e-14	3408	57.3564
GCST90001698	CD45RA+ CD28- CD8+ T cell Absolute Count	rs10400782	14	35130401	C	A	280.3	39.64	0.0019	1.85e-12	3408	50.001
GCST90001698	CD45RA+ CD28- CD8+ T cell Absolute Count	rs10484068	14	99653123	T	C	118.5	17.59	0.0103	1.86e-11	3408	45.3842
GCST90001698	CD45RA+ CD28- CD8+ T cell Absolute Count	rs149908314	15	54344919	T	C	416.3	45.67	0.0016	1.31e-19	3408	83.0904
GCST90001698	CD45RA+ CD28- CD8+ T cell Absolute Count	rs149438077	15	30234373	G	A	159.7	28.3	0.004	1.82e-08	3408	31.8447
GCST90001698	CD45RA+ CD28- CD8+ T cell Absolute Count	rs188087675	15	29114742	A	G	246	36.11	0.0032	1.13e-11	3408	46.4104
GCST90001698	CD45RA+ CD28- CD8+ T cell Absolute Count	rs56041702	15	50008133	C	G	203.7	31.66	0.0032	1.41e-10	3408	41.3962
GCST90001698	CD45RA+ CD28- CD8+ T cell Absolute Count	rs117801457	15	29421113	T	C	224.8	31.22	0.0034	7.31e-13	3408	51.8474
GCST90001698	CD45RA+ CD28- CD8+ T cell Absolute Count	rs181228225	15	84950824	A	G	628.3	64.46	0.0006	3.68e-22	3408	95.0065
GCST90001698	CD45RA+ CD28- CD8+ T cell Absolute Count	rs75669615	15	39668760	A	G	185	29.82	0.0037	6.24e-10	3408	38.4883
GCST90001698	CD45RA+ CD28- CD8+ T cell Absolute Count	rs117211386	15	51649599	A	G	447.6	54.04	0.001	1.71e-16	3408	68.604
GCST90001698	CD45RA+ CD28- CD8+ T cell Absolute Count	rs142151887	16	1071217	A	C	274.8	38.79	0.0019	1.69e-12	3408	50.1873
GCST90001698	CD45RA+ CD28- CD8+ T cell Absolute Count	rs117898578	16	50471284	G	C	221	37.13	0.0026	2.91e-09	3408	35.427
GCST90001698	CD45RA+ CD28- CD8+ T cell Absolute Count	rs143946135	16	69023689	G	A	161.6	24.83	0.0053	8.64e-11	3408	42.3574
GCST90001698	CD45RA+ CD28- CD8+ T cell Absolute Count	rs79548047	16	11614838	C	T	163.6	28.37	0.0053	8.71e-09	3408	33.2543
GCST90001698	CD45RA+ CD28- CD8+ T cell Absolute Count	rs151246819	16	23373955	A	G	331.7	44.7	0.0015	1.46e-13	3408	55.065
GCST90001698	CD45RA+ CD28- CD8+ T cell Absolute Count	rs34265859	16	25931790	C	G	116.2	18	0.0106	1.25e-10	3408	41.6742
GCST90001698	CD45RA+ CD28- CD8+ T cell Absolute Count	rs182758172	16	55308338	T	C	2062	151.8	0.0001	5.46e-41	3408	184.516
GCST90001698	CD45RA+ CD28- CD8+ T cell Absolute Count	rs117555426	16	13128176	C	A	414.6	53.64	0.001	1.41e-14	3408	59.7422
GCST90001698	CD45RA+ CD28- CD8+ T cell Absolute Count	rs142076427	16	5628078	A	G	181.9	32.71	0.0029	2.9e-08	3408	30.9246
GCST90001698	CD45RA+ CD28- CD8+ T cell Absolute Count	rs78888262	16	88701572	A	C	434.2	63.13	0.0006	7.2e-12	3408	47.3051
GCST90001698	CD45RA+ CD28- CD8+ T cell Absolute Count	rs150935172	16	23355581	A	C	192.6	35.24	0.0026	4.96e-08	3408	29.8704
GCST90001698	CD45RA+ CD28- CD8+ T cell Absolute Count	rs144104650	17	5023557	A	G	591.4	73.04	0.0006	7.8e-16	3408	65.5603
GCST90001698	CD45RA+ CD28- CD8+ T cell Absolute Count	rs78100215	17	8298873	A	G	352	44.95	0.0015	6.36e-15	3408	61.3234
GCST90001698	CD45RA+ CD28- CD8+ T cell Absolute Count	rs117922931	17	30028367	G	A	785.2	70.89	0.0006	4.89e-28	3408	122.685
GCST90001698	CD45RA+ CD28- CD8+ T cell Absolute Count	rs143393137	17	30967385	T	C	189.1	33.53	0.0028	1.84e-08	3408	31.8065
GCST90001698	CD45RA+ CD28- CD8+ T cell Absolute Count	rs139736375	17	67625638	T	C	443.1	51.97	0.001	2.25e-17	3408	72.6939
GCST90001698	CD45RA+ CD28- CD8+ T cell Absolute Count	rs17882143	17	41836082	T	C	121.9	21.11	0.007	8.32e-09	3408	33.345
GCST90001698	CD45RA+ CD28- CD8+ T cell Absolute Count	rs150053624	17	80299376	T	C	496.1	55.44	0.0009	5.81e-19	3408	80.0741
GCST90001698	CD45RA+ CD28- CD8+ T cell Absolute Count	rs34539402	17	39959627	A	G	211.7	33.34	0.0026	2.42e-10	3408	40.3191
GCST90001698	CD45RA+ CD28- CD8+ T cell Absolute Count	rs55856613	17	79094162	A	G	330.6	59.91	0.0007	3.68e-08	3408	30.4514
GCST90001698	CD45RA+ CD28- CD8+ T cell Absolute Count	rs77725246	17	55639212	T	C	268.4	41.66	0.0016	1.35e-10	3408	41.5075
GCST90001698	CD45RA+ CD28- CD8+ T cell Absolute Count	rs79757812	17	65896989	A	G	99.34	16.98	0.0116	5.33e-09	3408	34.2273
GCST90001698	CD45RA+ CD28- CD8+ T cell Absolute Count	rs75438005	18	26017285	A	G	939.1	130.1	0.0001	6.41e-13	3408	52.1038
GCST90001698	CD45RA+ CD28- CD8+ T cell Absolute Count	rs116940971	18	38279589	T	C	469.1	52.88	0.001	1.14e-18	3408	78.6952
GCST90001698	CD45RA+ CD28- CD8+ T cell Absolute Count	rs117745825	18	3305228	C	T	854.9	74.11	0.0006	3.13e-30	3408	133.069
GCST90001698	CD45RA+ CD28- CD8+ T cell Absolute Count	rs145978106	18	7839215	A	C	207	22.8	0.006	1.8e-19	3408	82.4273
GCST90001698	CD45RA+ CD28- CD8+ T cell Absolute Count	rs76808079	18	22735939	C	A	364.4	54.53	0.001	2.74e-11	3408	44.6566
GCST90001698	CD45RA+ CD28- CD8+ T cell Absolute Count	rs17685554	18	55183945	A	G	139.6	24.06	0.0057	7.22e-09	3408	33.6651
GCST90001698	CD45RA+ CD28- CD8+ T cell Absolute Count	rs73966235	18	65092573	T	A	362.8	46.21	0.0018	5.51e-15	3408	61.64
GCST90001698	CD45RA+ CD28- CD8+ T cell Absolute Count	rs150905742	18	70586990	A	G	311	47.64	0.0015	7.72e-11	3408	42.6165
GCST90001698	CD45RA+ CD28- CD8+ T cell Absolute Count	rs59985987	18	59422486	T	C	180.4	32.64	0.0032	3.47e-08	3408	30.5473
GCST90001698	CD45RA+ CD28- CD8+ T cell Absolute Count	rs150635355	18	38662297	A	T	93.79	15.05	0.0135	5.14e-10	3408	38.8365
GCST90001698	CD45RA+ CD28- CD8+ T cell Absolute Count	rs150994087	18	56708792	T	C	316	49.25	0.0013	1.59e-10	3408	41.1682
GCST90001698	CD45RA+ CD28- CD8+ T cell Absolute Count	rs11661882	18	70504468	A	G	-233.6	40.25	0.9974	7.08e-09	3408	33.6832
GCST90001698	CD45RA+ CD28- CD8+ T cell Absolute Count	rs147136626	18	73901698	T	A	160.7	28.09	0.0041	1.16e-08	3408	32.7287
GCST90001698	CD45RA+ CD28- CD8+ T cell Absolute Count	rs146101423	19	6753000	A	C	417.2	62.38	0.0007	2.64e-11	3408	44.7299
GCST90001698	CD45RA+ CD28- CD8+ T cell Absolute Count	rs7254864	19	9246656	A	G	643.8	80.36	0.0006	1.54e-15	3408	64.1833
GCST90001698	CD45RA+ CD28- CD8+ T cell Absolute Count	rs118089863	19	24477916	T	C	516.5	52.39	0.0018	1.25e-22	3408	97.195
GCST90001698	CD45RA+ CD28- CD8+ T cell Absolute Count	rs73034498	19	44937435	T	C	250	43.75	0.0016	1.2e-08	3408	32.6531
GCST90001698	CD45RA+ CD28- CD8+ T cell Absolute Count	rs147572731	19	49416171	T	C	826.8	69.68	0.0007	7.54e-32	3408	140.794
GCST90001698	CD45RA+ CD28- CD8+ T cell Absolute Count	rs57121931	19	55017690	C	T	214.7	38.13	0.0022	1.94e-08	3408	31.7052
GCST90001698	CD45RA+ CD28- CD8+ T cell Absolute Count	rs143871291	19	1191667	G	A	111.8	18.01	0.0092	6.12e-10	3408	38.5351
GCST90001698	CD45RA+ CD28- CD8+ T cell Absolute Count	rs146650864	19	22454852	A	G	338.4	41.59	0.0021	5.64e-16	3408	66.2038
GCST90001698	CD45RA+ CD28- CD8+ T cell Absolute Count	rs146989801	19	45630360	G	C	187.4	33.91	0.0026	3.51e-08	3408	30.541
GCST90001698	CD45RA+ CD28- CD8+ T cell Absolute Count	rs59745713	19	34075835	A	G	149.1	21.18	0.0069	2.36e-12	3408	49.5568
GCST90001698	CD45RA+ CD28- CD8+ T cell Absolute Count	rs145410896	19	34111992	G	C	202.5	24.61	0.005	2.68e-16	3408	67.7059
GCST90001698	CD45RA+ CD28- CD8+ T cell Absolute Count	rs200198801	19	46387941	A	G	319.6	44.35	0.0016	7.07e-13	3408	51.931
GCST90001698	CD45RA+ CD28- CD8+ T cell Absolute Count	rs140800343	19	50001170	T	C	69.9	12.06	0.0211	7.48e-09	3408	33.5938
GCST90001698	CD45RA+ CD28- CD8+ T cell Absolute Count	rs77955766	19	17307102	G	T	217.6	37.05	0.0023	4.72e-09	3408	34.4938
GCST90001698	CD45RA+ CD28- CD8+ T cell Absolute Count	rs78703636	19	33953595	C	T	1057	134.1	0.0001	4.18e-15	3408	62.1287
GCST90001698	CD45RA+ CD28- CD8+ T cell Absolute Count	rs112604811	19	46587710	T	C	1015	81.57	0.0004	8.89e-35	3408	154.836
GCST90001698	CD45RA+ CD28- CD8+ T cell Absolute Count	rs459056	20	15614140	G	T	197.3	29.42	0.0034	2.34e-11	3408	44.9748
GCST90001698	CD45RA+ CD28- CD8+ T cell Absolute Count	rs184911123	20	18880832	A	T	267.2	40.47	0.0018	4.68e-11	3408	43.592
GCST90001698	CD45RA+ CD28- CD8+ T cell Absolute Count	rs138246394	20	54228961	A	G	262.1	43.79	0.0016	2.38e-09	3408	35.8248
GCST90001698	CD45RA+ CD28- CD8+ T cell Absolute Count	rs17791728	20	17556587	C	T	751.8	64.6	0.0006	1e-30	3408	135.438
GCST90001698	CD45RA+ CD28- CD8+ T cell Absolute Count	rs180972485	20	24457030	A	G	489.9	50.73	0.001	8.85e-22	3408	93.2578
GCST90001698	CD45RA+ CD28- CD8+ T cell Absolute Count	rs41276984	20	37580670	G	C	609.3	53.09	0.0012	6.17e-30	3408	131.716
GCST90001698	CD45RA+ CD28- CD8+ T cell Absolute Count	rs145250558	20	15245578	C	G	378.7	48.86	0.0012	1.18e-14	3408	60.0736
GCST90001698	CD45RA+ CD28- CD8+ T cell Absolute Count	rs113369914	20	21420694	T	C	214.8	37.5	0.0021	1.1e-08	3408	32.81
GCST90001698	CD45RA+ CD28- CD8+ T cell Absolute Count	rs137942933	20	33104122	T	G	1000	72.99	0.0006	1.18e-41	3408	187.704
GCST90001698	CD45RA+ CD28- CD8+ T cell Absolute Count	rs118180479	20	37027035	C	T	534.9	55.24	0.001	6.75e-22	3408	93.7644
GCST90001698	CD45RA+ CD28- CD8+ T cell Absolute Count	rs75600477	20	40197928	G	T	559.6	56.91	0.0009	1.61e-22	3408	96.6893
GCST90001698	CD45RA+ CD28- CD8+ T cell Absolute Count	rs11538695	20	50004560	A	G	221.5	34.4	0.0023	1.36e-10	3408	41.4601
GCST90001698	CD45RA+ CD28- CD8+ T cell Absolute Count	rs148513824	20	61268143	T	C	282.1	43.4	0.0018	9.2e-11	3408	42.25
GCST90001698	CD45RA+ CD28- CD8+ T cell Absolute Count	rs6517382	21	38156170	C	T	-548.4	57.56	0.999	2.95e-21	3408	90.7723
GCST90001698	CD45RA+ CD28- CD8+ T cell Absolute Count	rs142933532	21	14886111	T	C	2640	178.6	NA	5.75e-48	3408	218.497
GCST90001698	CD45RA+ CD28- CD8+ T cell Absolute Count	rs117922572	21	27289871	T	C	172.1	31.46	0.0032	4.77e-08	3408	29.9257
GCST90001698	CD45RA+ CD28- CD8+ T cell Absolute Count	rs111714479	21	35532237	A	T	199	34.88	0.0029	1.26e-08	3408	32.5502
GCST90001698	CD45RA+ CD28- CD8+ T cell Absolute Count	rs117840149	22	36506460	A	C	246.8	37.81	0.0021	7.63e-11	3408	42.6066
GCST90001698	CD45RA+ CD28- CD8+ T cell Absolute Count	rs74652584	22	45258070	A	G	144.4	24.53	0.005	4.3e-09	3408	34.6529
GCST90001698	CD45RA+ CD28- CD8+ T cell Absolute Count	rs132751	22	36610967	T	C	417.3	51.4	0.0012	6.59e-16	3408	65.9129
GCST90001698	CD45RA+ CD28- CD8+ T cell Absolute Count	rs4821845	22	39354391	T	C	-659.9	84.5	0.9994	7.6e-15	3408	60.9878
GCST90001698	CD45RA+ CD28- CD8+ T cell Absolute Count	rs146461857	22	23709958	A	G	355.7	52.34	0.0013	1.26e-11	3408	46.1849
GCST90001699	CD45RA+ CD28- CD8+ T cell %CD8+ T cell	rs7559619	2	38892207	G	A	-2.745	0.372	0.3508	1.96e-13	3425	54.4501
GCST90001699	CD45RA+ CD28- CD8+ T cell %CD8+ T cell	rs199797711	4	120352238	C	T	37.99	6.487	0.001	5.2e-09	3425	34.2966
GCST90001700	CD45RA+ CD28- CD8+ T cell %T cell	rs114230155	1	102796337	A	G	9.265	1.585	0.0023	5.47e-09	3425	34.169
GCST90001700	CD45RA+ CD28- CD8+ T cell %T cell	rs140963286	1	24640467	T	C	33.4	5.736	0.0001	6.3e-09	3425	33.9059
GCST90001700	CD45RA+ CD28- CD8+ T cell %T cell	rs76444609	1	249084997	A	G	51.58	5.751	0.0001	4.82e-19	3425	80.4407
GCST90001700	CD45RA+ CD28- CD8+ T cell %T cell	rs4853078	2	75148081	G	T	9.274	1.681	0.0019	3.74e-08	3425	30.4368
GCST90001700	CD45RA+ CD28- CD8+ T cell %T cell	rs79027575	2	146371302	C	T	9.036	1.652	0.0022	4.84e-08	3425	29.918
GCST90001700	CD45RA+ CD28- CD8+ T cell %T cell	rs10176830	2	83631928	C	G	29.23	4.452	0.0003	5.97e-11	3425	43.107
GCST90001700	CD45RA+ CD28- CD8+ T cell %T cell	rs72931475	2	159316835	G	A	31.04	4.31	0.0003	7.3e-13	3425	51.8667
GCST90001700	CD45RA+ CD28- CD8+ T cell %T cell	rs114581990	2	235962017	G	A	8.874	1.564	0.0022	1.51e-08	3425	32.1933
GCST90001700	CD45RA+ CD28- CD8+ T cell %T cell	rs190665193	2	106438361	G	A	35.37	4.058	0.0003	4.44e-18	3425	75.9707
GCST90001700	CD45RA+ CD28- CD8+ T cell %T cell	rs148658406	3	153311399	T	C	32.81	5.716	0.0001	1.02e-08	3425	32.9479
GCST90001700	CD45RA+ CD28- CD8+ T cell %T cell	rs111747460	3	74016318	A	G	26.82	4.296	0.0003	4.81e-10	3425	38.9753
GCST90001700	CD45RA+ CD28- CD8+ T cell %T cell	rs185587352	3	117384981	A	G	18.17	3.072	0.0006	3.62e-09	3425	34.9838
GCST90001700	CD45RA+ CD28- CD8+ T cell %T cell	rs16864501	3	152385976	A	G	33.31	5.744	0.0001	7.31e-09	3425	33.6295
GCST90001700	CD45RA+ CD28- CD8+ T cell %T cell	rs79395509	4	176348299	T	C	26.23	4.191	0.0006	4.38e-10	3425	39.1707
GCST90001700	CD45RA+ CD28- CD8+ T cell %T cell	rs12501785	4	180565400	A	G	10.8	1.881	0.0013	1e-08	3425	32.9663
GCST90001700	CD45RA+ CD28- CD8+ T cell %T cell	rs75993384	4	55305871	C	T	38.22	4.737	0.0001	9.73e-16	3425	65.099
GCST90001700	CD45RA+ CD28- CD8+ T cell %T cell	rs78088167	4	130098084	G	A	19.81	3.224	0.0006	8.99e-10	3425	37.7554
GCST90001700	CD45RA+ CD28- CD8+ T cell %T cell	rs116399750	4	176754667	A	G	17.96	3.205	0.0006	2.27e-08	3425	31.4019
GCST90001700	CD45RA+ CD28- CD8+ T cell %T cell	rs62321187	4	120605817	T	C	49	5.703	0.0001	1.26e-17	3425	73.8219
GCST90001700	CD45RA+ CD28- CD8+ T cell %T cell	rs114421150	4	16986930	A	C	25	4.08	0.0003	1e-09	3425	37.5457
GCST90001700	CD45RA+ CD28- CD8+ T cell %T cell	rs12499962	4	99029457	G	A	25.15	3.141	0.0006	1.59e-15	3425	64.1121
GCST90001700	CD45RA+ CD28- CD8+ T cell %T cell	rs116581718	5	29413612	C	T	22.4	3.301	0.0006	1.35e-11	3425	46.0474
GCST90001700	CD45RA+ CD28- CD8+ T cell %T cell	rs138327786	6	1730982	A	G	21.5	3.886	0.0003	3.38e-08	3425	30.6106
GCST90001700	CD45RA+ CD28- CD8+ T cell %T cell	rs375356899	6	165166578	G	A	4.521	0.8043	0.0092	2.04e-08	3425	31.5961
GCST90001700	CD45RA+ CD28- CD8+ T cell %T cell	rs149208831	6	10017676	C	A	25.69	4.095	0.0003	3.97e-10	3425	39.3569
GCST90001700	CD45RA+ CD28- CD8+ T cell %T cell	rs145604620	6	11491250	G	A	34.45	4.832	0.0003	1.22e-12	3425	50.8305
GCST90001700	CD45RA+ CD28- CD8+ T cell %T cell	rs79518488	6	28389143	C	T	24.55	4.474	0.0003	4.37e-08	3425	30.11
GCST90001700	CD45RA+ CD28- CD8+ T cell %T cell	rs117692894	7	39587008	T	G	33.95	5.804	0.0001	5.41e-09	3425	34.2156
GCST90001700	CD45RA+ CD28- CD8+ T cell %T cell	rs77465871	7	47504039	G	A	13.03	1.94	0.0015	2.13e-11	3425	45.1113
GCST90001700	CD45RA+ CD28- CD8+ T cell %T cell	rs185754925	7	62917010	G	A	8.527	1.56	0.0025	4.9e-08	3425	29.8774
GCST90001700	CD45RA+ CD28- CD8+ T cell %T cell	rs79647440	7	142438302	T	C	37.38	4.922	0.0004	3.94e-14	3425	57.676
GCST90001700	CD45RA+ CD28- CD8+ T cell %T cell	rs143845801	7	84434549	C	G	18.54	2.753	0.0007	1.9e-11	3425	45.3531
GCST90001700	CD45RA+ CD28- CD8+ T cell %T cell	rs34039708	8	12500832	A	C	12.51	1.85	0.0019	1.58e-11	3425	45.7268
GCST90001700	CD45RA+ CD28- CD8+ T cell %T cell	rs79851411	8	13716390	A	G	35.15	5.793	0.0001	1.44e-09	3425	36.8166
GCST90001700	CD45RA+ CD28- CD8+ T cell %T cell	rs117867588	8	15699657	A	G	36.56	6.272	0.0001	6.06e-09	3425	33.9782
GCST90001700	CD45RA+ CD28- CD8+ T cell %T cell	rs117478414	8	56081028	T	C	32.87	5.796	0.0001	1.53e-08	3425	32.162
GCST90001700	CD45RA+ CD28- CD8+ T cell %T cell	rs10824158	10	53915868	T	G	9.768	1.725	0.0019	1.62e-08	3425	32.0651
GCST90001700	CD45RA+ CD28- CD8+ T cell %T cell	rs78069205	10	9668124	G	A	46.68	7.967	0.0001	5.07e-09	3425	34.3299
GCST90001700	CD45RA+ CD28- CD8+ T cell %T cell	rs143395500	10	69536834	T	C	51.17	8.845	0.0001	7.92e-09	3425	33.4684
GCST90001700	CD45RA+ CD28- CD8+ T cell %T cell	rs76552842	11	83433494	A	G	49.64	5.557	0.0001	6.6e-19	3425	79.7963
GCST90001700	CD45RA+ CD28- CD8+ T cell %T cell	rs116916598	11	121746998	G	A	19.07	3.407	0.0006	2.33e-08	3425	31.3298
GCST90001700	CD45RA+ CD28- CD8+ T cell %T cell	rs189796120	11	109281106	T	C	4.47	0.763	0.0099	5.14e-09	3425	34.3215
GCST90001700	CD45RA+ CD28- CD8+ T cell %T cell	rs117173207	11	24544063	A	G	18.77	3.342	0.0004	2.1e-08	3425	31.5439
GCST90001700	CD45RA+ CD28- CD8+ T cell %T cell	rs12279408	11	84269972	T	C	16	2.92	0.0007	4.6e-08	3425	30.0244
GCST90001700	CD45RA+ CD28- CD8+ T cell %T cell	rs117284243	11	122918979	T	A	49.65	5.795	0.0001	1.57e-17	3425	73.406
GCST90001700	CD45RA+ CD28- CD8+ T cell %T cell	rs77113660	12	83249816	G	A	52.91	5.64	0.0001	1.16e-20	3425	88.007
GCST90001700	CD45RA+ CD28- CD8+ T cell %T cell	rs10505739	12	10043518	C	A	18.81	3.393	0.0004	3.21e-08	3425	30.7333
GCST90001700	CD45RA+ CD28- CD8+ T cell %T cell	rs147107195	12	48190275	T	C	23.9	4.049	0.0003	3.92e-09	3425	34.8418
GCST90001700	CD45RA+ CD28- CD8+ T cell %T cell	rs146822590	12	130060949	T	A	14.19	2.379	0.0009	2.68e-09	3425	35.5775
GCST90001700	CD45RA+ CD28- CD8+ T cell %T cell	rs77214871	13	84005540	T	A	46.69	5.344	0.0001	3.69e-18	3425	76.3334
GCST90001700	CD45RA+ CD28- CD8+ T cell %T cell	rs35068665	14	101798387	G	T	53.41	5.65	0.0001	5.87e-21	3425	89.361
GCST90001700	CD45RA+ CD28- CD8+ T cell %T cell	rs78750136	14	26308944	C	T	100.8	11.59	NA	5.21e-18	3425	75.6405
GCST90001700	CD45RA+ CD28- CD8+ T cell %T cell	rs147093663	15	81422902	T	G	42.63	7.413	0.0001	9.65e-09	3425	33.0706
GCST90001700	CD45RA+ CD28- CD8+ T cell %T cell	rs80331554	15	59013643	G	A	44.6	7.703	0.0001	7.7e-09	3425	33.5235
GCST90001700	CD45RA+ CD28- CD8+ T cell %T cell	rs72758450	15	69811049	C	T	33.05	5.644	0.0001	5.19e-09	3425	34.2901
GCST90001700	CD45RA+ CD28- CD8+ T cell %T cell	rs13380300	15	21903587	G	C	225.3	36.58	NA	8.17e-10	3425	37.9346
GCST90001700	CD45RA+ CD28- CD8+ T cell %T cell	rs182758172	16	55308338	T	C	57.52	6.68	0.0001	1.1e-17	3425	74.1455
GCST90001700	CD45RA+ CD28- CD8+ T cell %T cell	rs77467380	16	78662086	T	C	34.38	5.85	0.0001	4.56e-09	3425	34.5382
GCST90001700	CD45RA+ CD28- CD8+ T cell %T cell	rs35772393	16	47727514	T	C	38.7	6.463	NA	2.34e-09	3425	35.8553
GCST90001700	CD45RA+ CD28- CD8+ T cell %T cell	rs116915023	18	62442252	T	C	10.65	1.782	0.0016	2.5e-09	3425	35.7177
GCST90001700	CD45RA+ CD28- CD8+ T cell %T cell	rs75438005	18	26017285	A	G	38.95	5.695	0.0001	9.31e-12	3425	46.7765
GCST90001700	CD45RA+ CD28- CD8+ T cell %T cell	rs191923221	19	18858754	A	G	4.991	0.8815	0.0072	1.62e-08	3425	32.0576
GCST90001700	CD45RA+ CD28- CD8+ T cell %T cell	rs118089863	19	24477916	T	C	12.62	2.243	0.0018	1.98e-08	3425	31.6563
GCST90001700	CD45RA+ CD28- CD8+ T cell %T cell	rs17791728	20	17556587	C	T	15.79	2.811	0.0006	2.1e-08	3425	31.5531
GCST90001700	CD45RA+ CD28- CD8+ T cell %T cell	rs180972485	20	24457030	A	G	12.36	2.205	0.001	2.22e-08	3425	31.421
GCST90001700	CD45RA+ CD28- CD8+ T cell %T cell	rs41276984	20	37580670	G	C	15.14	2.254	0.0012	2.2e-11	3425	45.1174
GCST90001700	CD45RA+ CD28- CD8+ T cell %T cell	rs137942933	20	33104122	T	G	23.37	3.154	0.0006	1.58e-13	3425	54.9027
GCST90001700	CD45RA+ CD28- CD8+ T cell %T cell	rs142933532	21	14886111	T	C	51.35	7.773	NA	4.53e-11	3425	43.6419
GCST90001700	CD45RA+ CD28- CD8+ T cell %T cell	rs62218442	22	23072586	A	T	15.67	2.862	0.0007	4.65e-08	3425	29.9777
GCST90001701	BAFF-R on CD20- CD38- B cell	rs73165129	22	42315371	T	C	-0.5191	0.04044	0.0987	6.75e-37	3592	164.771
GCST90001702	BAFF-R on CD24+ CD27+ B cell	rs2142827	22	42874781	A	G	-0.3402	0.03585	0.1416	4.12e-21	3657	90.0514
GCST90001702	BAFF-R on CD24+ CD27+ B cell	rs187315152	22	41305795	T	A	-0.5139	0.05851	0.0535	2.39e-18	3657	77.1431
GCST90001702	BAFF-R on CD24+ CD27+ B cell	rs73165130	22	42316496	C	G	-1.493	0.0339	0.099	1e-200	3657	1939.64
GCST90001702	BAFF-R on CD24+ CD27+ B cell	rs5758649	22	42605548	T	C	-0.6147	0.04478	0.0871	7.31e-42	3657	188.434
GCST90001702	BAFF-R on CD24+ CD27+ B cell	rs146069723	22	43339331	T	C	-0.574	0.04773	0.0756	1.06e-32	3657	144.624
GCST90001702	BAFF-R on CD24+ CD27+ B cell	rs118137006	22	40727723	C	A	-0.7507	0.1047	0.015	8.87e-13	3657	51.409
GCST90001702	BAFF-R on CD24+ CD27+ B cell	rs9614288	22	44297686	T	A	-0.3203	0.0291	0.2346	9.65e-28	3657	121.151
GCST90001702	BAFF-R on CD24+ CD27+ B cell	rs117086217	22	39876838	G	A	-0.5014	0.06723	0.0343	1.08e-13	3657	55.6215
GCST90001702	BAFF-R on CD24+ CD27+ B cell	rs13058590	22	39641412	T	C	-0.3738	0.05926	0.0468	3.16e-10	3657	39.7883
GCST90001702	BAFF-R on CD24+ CD27+ B cell	rs143944768	22	44378670	T	C	-0.3468	0.0588	0.0463	4.03e-09	3657	34.7859
GCST90001703	BAFF-R on IgD+ CD24+ B cell	rs5758649	22	42605548	T	C	-0.5902	0.04484	0.0871	1.09e-38	3657	173.248
GCST90001703	BAFF-R on IgD+ CD24+ B cell	rs117086217	22	39876838	G	A	-0.5093	0.06721	0.0343	4.42e-14	3657	57.4222
GCST90001703	BAFF-R on IgD+ CD24+ B cell	rs75056525	22	43349884	A	G	-0.5571	0.0475	0.0762	3.32e-31	3657	137.556
GCST90001703	BAFF-R on IgD+ CD24+ B cell	rs2142827	22	42874781	A	G	-0.3265	0.03588	0.1416	1.48e-19	3657	82.8059
GCST90001703	BAFF-R on IgD+ CD24+ B cell	rs118137006	22	40727723	C	A	-0.7396	0.1047	0.015	1.92e-12	3657	49.9
GCST90001703	BAFF-R on IgD+ CD24+ B cell	rs73165129	22	42315371	T	C	-1.487	0.03398	0.099	1e-200	3657	1915.03
GCST90001703	BAFF-R on IgD+ CD24+ B cell	rs9614288	22	44297686	T	A	-0.3097	0.02913	0.2346	5.05e-26	3657	113.032
GCST90001703	BAFF-R on IgD+ CD24+ B cell	rs189503542	22	44698304	A	T	-0.6337	0.1091	0.0138	6.96e-09	3657	33.7379
GCST90001704	BAFF-R on IgD+ CD24- B cell	rs1801274	1	161479745	G	A	-0.1805	0.02691	0.325	2.29e-11	3657	44.9911
GCST90001704	BAFF-R on IgD+ CD24- B cell	rs182240980	22	42317478	T	A	-1.51	0.03362	0.099	1e-200	3657	2017.24
GCST90001704	BAFF-R on IgD+ CD24- B cell	rs5759079	22	43393437	A	G	-0.4296	0.03601	0.1406	3.27e-32	3657	142.325
GCST90001704	BAFF-R on IgD+ CD24- B cell	rs149806587	22	40774205	G	A	-0.5384	0.05731	0.0526	9.77e-21	3657	88.257
GCST90001704	BAFF-R on IgD+ CD24- B cell	rs5757678	22	39843409	T	C	0.2191	0.0259	0.6418	3.82e-17	3657	71.5625
GCST90001704	BAFF-R on IgD+ CD24- B cell	rs117705111	22	41957510	A	G	-0.763	0.065	0.0365	2.97e-31	3657	137.791
GCST90001704	BAFF-R on IgD+ CD24- B cell	rs1894588	22	40629980	T	C	-0.532	0.051	0.0622	3.97e-25	3657	108.814
GCST90001704	BAFF-R on IgD+ CD24- B cell	rs117430146	22	41998660	C	G	0.3164	0.0557	0.0561	1.45e-08	3657	32.2673
GCST90001704	BAFF-R on IgD+ CD24- B cell	rs1081003	22	42525756	A	G	-0.4975	0.0448	0.0874	3.32e-28	3657	123.319
GCST90001704	BAFF-R on IgD+ CD24- B cell	rs76146864	22	40246055	T	C	-0.7283	0.07763	0.0264	1.1e-20	3657	88.016
GCST90001705	BAFF-R on IgD+ CD38- B cell	rs1081003	22	42525756	A	G	-0.5412	0.04473	0.0872	4.59e-33	3645	146.392
GCST90001705	BAFF-R on IgD+ CD38- B cell	rs149806587	22	40774205	G	A	-0.5355	0.05733	0.0527	1.61e-20	3645	87.2479
GCST90001705	BAFF-R on IgD+ CD38- B cell	rs117430146	22	41998660	C	G	0.3149	0.05565	0.0562	1.65e-08	3645	32.0195
GCST90001705	BAFF-R on IgD+ CD38- B cell	rs5757678	22	39843409	T	C	0.2107	0.02589	0.6417	5.47e-16	3645	66.2316
GCST90001705	BAFF-R on IgD+ CD38- B cell	rs182240980	22	42317478	T	A	-1.496	0.03377	0.0989	1e-200	3645	1962.46
GCST90001705	BAFF-R on IgD+ CD38- B cell	rs5759077	22	43391816	A	T	-0.4487	0.03596	0.1407	5.17e-35	3645	155.694
GCST90001705	BAFF-R on IgD+ CD38- B cell	rs117705111	22	41957510	A	G	-0.7379	0.06516	0.0364	3e-29	3645	128.243
GCST90001705	BAFF-R on IgD+ CD38- B cell	rs1894588	22	40629980	T	C	-0.5121	0.05103	0.0621	2.15e-23	3645	100.707
GCST90001705	BAFF-R on IgD+ CD38- B cell	rs76146864	22	40246055	T	C	-0.6949	0.07785	0.0263	6.86e-19	3645	79.676
GCST90001706	BAFF-R on IgD+ CD38- naive B cell	rs1894588	22	40629980	T	C	-0.607	0.07005	0.061	9.72e-18	1837	75.0864
GCST90001706	BAFF-R on IgD+ CD38- naive B cell	rs1081003	22	42525756	A	G	-0.5202	0.05995	0.0887	8.86e-18	1837	75.2943
GCST90001706	BAFF-R on IgD+ CD38- naive B cell	rs2018340	22	43390319	A	G	-0.472	0.04978	0.1375	7.45e-21	1837	89.903
GCST90001706	BAFF-R on IgD+ CD38- naive B cell	rs117705111	22	41957510	A	G	-0.7129	0.09169	0.0346	1.25e-14	1837	60.4524
GCST90001706	BAFF-R on IgD+ CD38- naive B cell	rs6002543	22	42320547	G	C	-1.52	0.0467	0.0947	9.1e-184	1837	1059.38
GCST90001706	BAFF-R on IgD+ CD38- naive B cell	rs5757678	22	39843409	T	C	0.2286	0.03604	0.6486	2.82e-10	1837	40.233
GCST90001706	BAFF-R on IgD+ CD38- naive B cell	rs76146864	22	40246055	T	C	-0.7454	0.1101	0.025	1.74e-11	1837	45.8357
GCST90001706	BAFF-R on IgD+ CD38- naive B cell	rs149806587	22	40774205	G	A	-0.5047	0.07979	0.0517	3.18e-10	1837	40.0101
GCST90001707	BAFF-R on IgD+ CD38- unswitched memory B cell	rs113530150	22	40567196	T	C	-0.3995	0.06471	0.0806	8.16e-10	1837	38.1145
GCST90001707	BAFF-R on IgD+ CD38- unswitched memory B cell	rs11090614	22	44300847	G	A	-0.3049	0.03896	0.2474	8.45e-15	1837	61.2459
GCST90001707	BAFF-R on IgD+ CD38- unswitched memory B cell	rs150612106	22	40175781	A	G	-0.6961	0.1109	0.025	4.23e-10	1837	39.3985
GCST90001707	BAFF-R on IgD+ CD38- unswitched memory B cell	rs187315152	22	41305795	T	A	-0.5226	0.083	0.0501	3.82e-10	1837	39.6445
GCST90001707	BAFF-R on IgD+ CD38- unswitched memory B cell	rs146069723	22	43339331	T	C	-0.5625	0.06459	0.0762	6.78e-18	1837	75.8428
GCST90001707	BAFF-R on IgD+ CD38- unswitched memory B cell	rs73165129	22	42315371	T	C	-1.495	0.04742	0.0944	9.84e-175	1837	993.938
GCST90001707	BAFF-R on IgD+ CD38- unswitched memory B cell	rs139290596	22	44349795	G	A	-0.4589	0.07926	0.0482	8.25e-09	1837	33.5219
GCST90001707	BAFF-R on IgD+ CD38- unswitched memory B cell	rs5758649	22	42605548	T	C	-0.6208	0.05961	0.0887	1.02e-24	1837	108.459
GCST90001708	BAFF-R on IgD+ CD38+ B cell	rs4657041	1	161478859	C	T	-0.1522	0.02702	0.3342	1.93e-08	3656	31.7292
GCST90001708	BAFF-R on IgD+ CD38+ B cell	rs117705111	22	41957510	A	G	-0.7389	0.0653	0.0365	3.37e-29	3656	128.04
GCST90001708	BAFF-R on IgD+ CD38+ B cell	rs1081003	22	42525756	A	G	-0.4922	0.04486	0.0874	1.4e-27	3656	120.383
GCST90001708	BAFF-R on IgD+ CD38+ B cell	rs5757678	22	39843409	T	C	0.2246	0.02597	0.6418	7.67e-18	3656	74.7955
GCST90001708	BAFF-R on IgD+ CD38+ B cell	rs1894588	22	40629980	T	C	-0.5142	0.05119	0.0622	1.95e-23	3656	100.901
GCST90001708	BAFF-R on IgD+ CD38+ B cell	rs149806587	22	40774205	G	A	-0.4826	0.05757	0.0527	7.25e-17	3656	70.272
GCST90001708	BAFF-R on IgD+ CD38+ B cell	rs117430146	22	41998660	C	G	0.3402	0.0558	0.0561	1.2e-09	3656	37.1707
GCST90001708	BAFF-R on IgD+ CD38+ B cell	rs73165129	22	42315371	T	C	-1.444	0.03455	0.099	1e-200	3656	1746.78
GCST90001708	BAFF-R on IgD+ CD38+ B cell	rs76146864	22	40246055	T	C	-0.7005	0.0779	0.0264	3.77e-19	3656	80.8614
GCST90001708	BAFF-R on IgD+ CD38+ B cell	rs5759079	22	43393437	A	G	-0.4284	0.03608	0.1406	6.31e-32	3656	140.983
GCST90001709	BAFF-R on IgD+ CD38dim B cell	rs1801274	1	161479745	G	A	-0.1765	0.02694	0.325	6.47e-11	3657	42.9234
GCST90001709	BAFF-R on IgD+ CD38dim B cell	rs1894588	22	40629980	T	C	-0.5308	0.05104	0.0622	5.44e-25	3657	108.153
GCST90001709	BAFF-R on IgD+ CD38dim B cell	rs149806587	22	40774205	G	A	-0.5223	0.05739	0.0526	1.44e-19	3657	82.8262
GCST90001709	BAFF-R on IgD+ CD38dim B cell	rs73165129	22	42315371	T	C	-1.516	0.03358	0.099	1e-200	3657	2038.15
GCST90001709	BAFF-R on IgD+ CD38dim B cell	rs5757678	22	39843409	T	C	0.2184	0.02591	0.6418	5.08e-17	3657	71.051
GCST90001709	BAFF-R on IgD+ CD38dim B cell	rs117705111	22	41957510	A	G	-0.7505	0.06509	0.0365	3.09e-30	3657	132.945
GCST90001709	BAFF-R on IgD+ CD38dim B cell	rs117430146	22	41998660	C	G	0.3293	0.05572	0.0561	3.72e-09	3657	34.927
GCST90001709	BAFF-R on IgD+ CD38dim B cell	rs3819676	22	43339960	A	T	-0.4355	0.03601	0.1406	4.92e-33	3657	146.262
GCST90001709	BAFF-R on IgD+ CD38dim B cell	rs1081003	22	42525756	A	G	-0.5028	0.04481	0.0874	9.61e-29	3657	125.904
GCST90001709	BAFF-R on IgD+ CD38dim B cell	rs76146864	22	40246055	T	C	-0.7149	0.07772	0.0264	5.94e-20	3657	84.6106
GCST90001710	BAFF-R on IgD- CD24- B cell	rs4657041	1	161478859	C	T	-0.1479	0.02692	0.3344	4.18e-08	3657	30.1847
GCST90001710	BAFF-R on IgD- CD24- B cell	rs118137006	22	40727723	C	A	-0.7062	0.1044	0.015	1.58e-11	3657	45.7567
GCST90001710	BAFF-R on IgD- CD24- B cell	rs142780018	22	44395926	A	G	-0.3245	0.05867	0.0463	3.41e-08	3657	30.5913
GCST90001710	BAFF-R on IgD- CD24- B cell	rs13058590	22	39641412	T	C	-0.355	0.05912	0.0468	2.1e-09	3657	36.0569
GCST90001710	BAFF-R on IgD- CD24- B cell	rs113530150	22	40567196	T	C	-0.3712	0.04904	0.0742	4.73e-14	3657	57.2948
GCST90001710	BAFF-R on IgD- CD24- B cell	rs191405504	22	41305796	T	A	-0.5316	0.05831	0.0535	1.26e-19	3657	83.1159
GCST90001710	BAFF-R on IgD- CD24- B cell	rs150612106	22	40175781	A	G	-0.7252	0.07811	0.0261	2.74e-20	3657	86.199
GCST90001710	BAFF-R on IgD- CD24- B cell	rs5758649	22	42605548	T	C	-0.6004	0.04473	0.0871	3.89e-40	3657	180.17
GCST90001710	BAFF-R on IgD- CD24- B cell	rs9614288	22	44297686	T	A	-0.2871	0.02912	0.2346	1.2e-22	3657	97.2039
GCST90001710	BAFF-R on IgD- CD24- B cell	rs73165129	22	42315371	T	C	-1.427	0.03453	0.099	1e-200	3657	1707.87
GCST90001710	BAFF-R on IgD- CD24- B cell	rs146069723	22	43339331	T	C	-0.5779	0.0476	0.0756	2.82e-33	3657	147.398
GCST90001711	BAFF-R on IgD- CD27- B cell	rs4657041	1	161478859	C	T	-0.1503	0.02684	0.3344	2.29e-08	3657	31.3583
GCST90001711	BAFF-R on IgD- CD27- B cell	rs113530150	22	40567196	T	C	-0.3778	0.04889	0.0742	1.4e-14	3657	59.7151
GCST90001711	BAFF-R on IgD- CD27- B cell	rs142780018	22	44395926	A	G	-0.3313	0.05854	0.0463	1.63e-08	3657	32.0286
GCST90001711	BAFF-R on IgD- CD27- B cell	rs13058590	22	39641412	T	C	-0.3797	0.05894	0.0468	1.33e-10	3657	41.5012
GCST90001711	BAFF-R on IgD- CD27- B cell	rs150612106	22	40175781	A	G	-0.725	0.07793	0.0261	2.29e-20	3657	86.5499
GCST90001711	BAFF-R on IgD- CD27- B cell	rs191405504	22	41305796	T	A	-0.5312	0.05816	0.0535	1.07e-19	3657	83.4195
GCST90001711	BAFF-R on IgD- CD27- B cell	rs9614288	22	44297686	T	A	-0.2875	0.02904	0.2346	8e-23	3657	98.0127
GCST90001711	BAFF-R on IgD- CD27- B cell	rs5758649	22	42605548	T	C	-0.5779	0.04464	0.0871	1.63e-37	3657	167.593
GCST90001711	BAFF-R on IgD- CD27- B cell	rs118137006	22	40727723	C	A	-0.6722	0.1043	0.015	1.31e-10	3657	41.5364
GCST90001711	BAFF-R on IgD- CD27- B cell	rs73165129	22	42315371	T	C	-1.439	0.03429	0.099	1e-200	3657	1761.11
GCST90001711	BAFF-R on IgD- CD27- B cell	rs146069723	22	43339331	T	C	-0.5638	0.04748	0.0756	6.25e-32	3657	141.003
GCST90001712	BAFF-R on IgD- CD38- B cell	rs2142827	22	42874781	A	G	-0.3562	0.03572	0.1416	3.98e-23	3657	99.4409
GCST90001712	BAFF-R on IgD- CD38- B cell	rs118137006	22	40727723	C	A	-0.7814	0.1043	0.015	8.27e-14	3657	56.1278
GCST90001712	BAFF-R on IgD- CD38- B cell	rs117086217	22	39876838	G	A	-0.4887	0.06701	0.0343	3.73e-13	3657	53.187
GCST90001712	BAFF-R on IgD- CD38- B cell	rs142780018	22	44395926	A	G	-0.3333	0.05866	0.0463	1.44e-08	3657	32.2839
GCST90001712	BAFF-R on IgD- CD38- B cell	rs5758649	22	42605548	T	C	-0.6648	0.04459	0.0871	7.62e-49	3657	222.283
GCST90001712	BAFF-R on IgD- CD38- B cell	rs9614288	22	44297686	T	A	-0.313	0.02906	0.2346	1.19e-26	3657	116.011
GCST90001712	BAFF-R on IgD- CD38- B cell	rs73165129	22	42315371	T	C	-1.461	0.03414	0.099	1e-200	3657	1831.36
GCST90001712	BAFF-R on IgD- CD38- B cell	rs75056525	22	43349884	A	G	-0.6176	0.04729	0.0762	3.88e-38	3657	170.56
GCST90001713	BAFF-R on IgD- CD38+ B cell	rs73165129	22	42315371	T	C	-0.5288	0.04055	0.0991	4.96e-38	3659	170.06
GCST90001713	BAFF-R on IgD- CD38+ B cell	rs149192849	22	42270864	C	T	-0.3114	0.0547	0.0536	1.35e-08	3659	32.4088
GCST90001713	BAFF-R on IgD- CD38+ B cell	rs4822134	22	42867332	C	T	0.1467	0.02525	0.4057	6.78e-09	3659	33.7549
GCST90001714	BAFF-R on IgD- CD38dim B cell	rs4657041	1	161478859	C	T	-0.1739	0.02699	0.3344	1.31e-10	3657	41.5139
GCST90001715	BAFF-R on memory B cell	rs146069723	22	43339331	T	C	-0.5694	0.04769	0.0756	2.95e-32	3657	142.554
GCST90001715	BAFF-R on memory B cell	rs2142827	22	42874781	A	G	-0.3357	0.03582	0.1416	1.22e-20	3657	87.8317
GCST90001715	BAFF-R on memory B cell	rs9614288	22	44297686	T	A	-0.3115	0.02909	0.2346	2.29e-26	3657	114.664
GCST90001715	BAFF-R on memory B cell	rs13058590	22	39641412	T	C	-0.3667	0.0592	0.0468	6.49e-10	3657	38.3688
GCST90001715	BAFF-R on memory B cell	rs5758649	22	42605548	T	C	-0.6016	0.04478	0.0871	3.37e-40	3657	180.488
GCST90001715	BAFF-R on memory B cell	rs117086217	22	39876838	G	A	-0.5069	0.06712	0.0343	5.39e-14	3657	57.0349
GCST90001715	BAFF-R on memory B cell	rs118137006	22	40727723	C	A	-0.7493	0.1045	0.015	9.14e-13	3657	51.4137
GCST90001715	BAFF-R on memory B cell	rs189503542	22	44698304	A	T	-0.6487	0.109	0.0138	2.9e-09	3657	35.4189
GCST90001715	BAFF-R on memory B cell	rs73165129	22	42315371	T	C	-1.488	0.0339	0.099	1e-200	3657	1926.67
GCST90001715	BAFF-R on memory B cell	rs187315152	22	41305795	T	A	-0.5177	0.05843	0.0535	1.23e-18	3657	78.5027
GCST90001716	BAFF-R on naive-mature B cell	rs1801274	1	161479745	G	A	-0.1866	0.02696	0.325	5.25e-12	3657	47.9053
GCST90001716	BAFF-R on naive-mature B cell	rs1081003	22	42525756	A	G	-0.5029	0.04491	0.0874	1.22e-28	3657	125.394
GCST90001716	BAFF-R on naive-mature B cell	rs1894588	22	40629980	T	C	-0.5235	0.05113	0.0622	2.84e-24	3657	104.829
GCST90001716	BAFF-R on naive-mature B cell	rs76146864	22	40246055	T	C	-0.7259	0.0778	0.0264	1.78e-20	3657	87.0551
GCST90001716	BAFF-R on naive-mature B cell	rs149806587	22	40774205	G	A	-0.5248	0.05747	0.0526	1.09e-19	3657	83.3883
GCST90001716	BAFF-R on naive-mature B cell	rs3819676	22	43339960	A	T	-0.4335	0.03608	0.1406	1.24e-32	3657	144.359
GCST90001716	BAFF-R on naive-mature B cell	rs5757678	22	39843409	T	C	0.2161	0.02596	0.6418	1.16e-16	3657	69.2947
GCST90001716	BAFF-R on naive-mature B cell	rs117430146	22	41998660	C	G	0.3056	0.05584	0.0561	4.73e-08	3657	29.9513
GCST90001716	BAFF-R on naive-mature B cell	rs182240980	22	42317478	T	A	-1.5	0.03385	0.099	1e-200	3657	1963.65
GCST90001716	BAFF-R on naive-mature B cell	rs117705111	22	41957510	A	G	-0.7531	0.06516	0.0365	2.27e-30	3657	133.581
GCST90001717	BAFF-R on unswitched memory B cell	rs5758649	22	42605548	T	C	-0.6019	0.04479	0.0871	3.18e-40	3657	180.587
GCST90001717	BAFF-R on unswitched memory B cell	rs146069723	22	43339331	T	C	-0.5628	0.04773	0.0756	1.58e-31	3657	139.035
GCST90001717	BAFF-R on unswitched memory B cell	rs117086217	22	39876838	G	A	-0.5	0.06715	0.0343	1.2e-13	3657	55.4432
GCST90001717	BAFF-R on unswitched memory B cell	rs187315152	22	41305795	T	A	-0.5144	0.05846	0.0535	2.06e-18	3657	77.4255
GCST90001717	BAFF-R on unswitched memory B cell	rs118137006	22	40727723	C	A	-0.7405	0.1046	0.015	1.7e-12	3657	50.1172
GCST90001717	BAFF-R on unswitched memory B cell	rs189503542	22	44698304	A	T	-0.6424	0.109	0.0138	4.15e-09	3657	34.7343
GCST90001717	BAFF-R on unswitched memory B cell	rs73165129	22	42315371	T	C	-1.494	0.03383	0.099	1e-200	3657	1950.28
GCST90001717	BAFF-R on unswitched memory B cell	rs2142827	22	42874781	A	G	-0.3298	0.03584	0.1416	5.84e-20	3657	84.677
GCST90001717	BAFF-R on unswitched memory B cell	rs9614288	22	44297686	T	A	-0.3124	0.0291	0.2346	1.69e-26	3657	115.249
GCST90001717	BAFF-R on unswitched memory B cell	rs13058590	22	39641412	T	C	-0.3847	0.05918	0.0468	9.08e-11	3657	42.2566
GCST90001718	BAFF-R on switched memory B cell	rs4657041	1	161478859	C	T	-0.1521	0.02702	0.3344	1.93e-08	3657	31.6875
GCST90001718	BAFF-R on switched memory B cell	rs5758649	22	42605548	T	C	-0.6396	0.04477	0.0871	4.41e-45	3657	204.1
GCST90001718	BAFF-R on switched memory B cell	rs117086217	22	39876838	G	A	-0.4893	0.06729	0.0343	4.34e-13	3657	52.8749
GCST90001718	BAFF-R on switched memory B cell	rs146069723	22	43339331	T	C	-0.5915	0.04776	0.0756	1.54e-34	3657	153.384
GCST90001718	BAFF-R on switched memory B cell	rs9614288	22	44297686	T	A	-0.3092	0.02917	0.2346	7.08e-26	3657	112.359
GCST90001718	BAFF-R on switched memory B cell	rs2142827	22	42874781	A	G	-0.3514	0.03586	0.1416	2.13e-22	3657	96.0247
GCST90001718	BAFF-R on switched memory B cell	rs187315152	22	41305795	T	A	-0.5129	0.05859	0.0535	3.1e-18	3657	76.6335
GCST90001718	BAFF-R on switched memory B cell	rs143944768	22	44378670	T	C	-0.3347	0.05887	0.0463	1.41e-08	3657	32.3239
GCST90001718	BAFF-R on switched memory B cell	rs118137006	22	40727723	C	A	-0.7534	0.1047	0.015	7.64e-13	3657	51.7795
GCST90001718	BAFF-R on switched memory B cell	rs73165129	22	42315371	T	C	-1.466	0.03427	0.099	1e-200	3657	1829.95
GCST90001718	BAFF-R on switched memory B cell	rs13058590	22	39641412	T	C	-0.3673	0.05933	0.0468	6.66e-10	3657	38.326
GCST90001719	BAFF-R on IgD+ B cell	rs1801274	1	161479745	G	A	-0.1694	0.02694	0.325	3.64e-10	3658	39.5395
GCST90001719	BAFF-R on IgD+ B cell	rs149806587	22	40774205	G	A	-0.5364	0.05734	0.0526	1.41e-20	3658	87.5109
GCST90001719	BAFF-R on IgD+ B cell	rs117430146	22	41998660	C	G	0.3144	0.05574	0.056	1.83e-08	3658	31.8149
GCST90001719	BAFF-R on IgD+ B cell	rs1894588	22	40629980	T	C	-0.5248	0.05105	0.0622	1.87e-24	3658	105.681
GCST90001719	BAFF-R on IgD+ B cell	rs76146864	22	40246055	T	C	-0.7095	0.07772	0.0264	1.11e-19	3658	83.3373
GCST90001719	BAFF-R on IgD+ B cell	rs73165134	22	42322016	G	C	-1.508	0.03367	0.099	1e-200	3658	2005.93
GCST90001719	BAFF-R on IgD+ B cell	rs3819676	22	43339960	A	T	-0.4366	0.03599	0.1407	3.12e-33	3658	147.165
GCST90001719	BAFF-R on IgD+ B cell	rs1081003	22	42525756	A	G	-0.5131	0.04473	0.0875	5.92e-30	3658	131.585
GCST90001719	BAFF-R on IgD+ B cell	rs5757678	22	39843409	T	C	0.218	0.0259	0.6419	5.51e-17	3658	70.8457
GCST90001719	BAFF-R on IgD+ B cell	rs117705111	22	41957510	A	G	-0.7498	0.06509	0.0365	3.48e-30	3658	132.697
GCST90001720	BAFF-R on transitional B cell	rs1894588	22	40629980	T	C	-0.4832	0.05131	0.0622	7.95e-21	3655	88.6849
GCST90001720	BAFF-R on transitional B cell	rs73165129	22	42315371	T	C	-1.385	0.03524	0.099	1e-200	3655	1544.64
GCST90001720	BAFF-R on transitional B cell	rs5759079	22	43393437	A	G	-0.4046	0.03616	0.1406	1.32e-28	3655	125.197
GCST90001720	BAFF-R on transitional B cell	rs5757678	22	39843409	T	C	0.2113	0.026	0.6419	5.84e-16	3655	66.0469
GCST90001720	BAFF-R on transitional B cell	rs117705111	22	41957510	A	G	-0.6734	0.06556	0.0365	2.04e-24	3655	105.504
GCST90001720	BAFF-R on transitional B cell	rs76146864	22	40246055	T	C	-0.6664	0.07803	0.0264	1.94e-17	3655	72.9368
GCST90001720	BAFF-R on transitional B cell	rs1081003	22	42525756	A	G	-0.4717	0.0449	0.0873	1.86e-25	3655	110.367
GCST90001720	BAFF-R on transitional B cell	rs149806587	22	40774205	G	A	-0.4771	0.05763	0.0525	1.73e-16	3655	68.5364
GCST90001721	CD19 on CD20- B cell	rs11748905	5	80934634	C	T	-1.009	0.1845	0.0048	4.78e-08	3656	29.9082
GCST90001722	CD19 on CD20- CD38- B cell	rs10426452	19	49907690	A	G	-0.1391	0.02491	0.3815	2.51e-08	3595	31.1822
GCST90001723	CD19 on CD24+ CD27+ B cell	rs112417310	1	206855483	A	G	0.5474	0.08918	0.0201	9.28e-10	3656	37.6769
GCST90001723	CD19 on CD24+ CD27+ B cell	rs138920008	16	32422808	C	G	-1.443	0.2168	0.0041	3.15e-11	3656	44.3011
GCST90001723	CD19 on CD24+ CD27+ B cell	rs11643297	16	28973268	G	A	0.1545	0.02548	0.6109	1.45e-09	3656	36.767
GCST90001724	CD19 on IgD+ CD24+ B cell	rs55712453	1	206902437	G	A	0.5738	0.09026	0.0201	2.31e-10	3656	40.4139
GCST90001724	CD19 on IgD+ CD24+ B cell	rs113812519	1	207276336	G	A	0.5546	0.09212	0.0185	1.92e-09	3656	36.2453
GCST90001724	CD19 on IgD+ CD24+ B cell	rs11643297	16	28973268	G	A	0.148	0.02557	0.6109	7.82e-09	3656	33.5013
GCST90001724	CD19 on IgD+ CD24+ B cell	rs138920008	16	32422808	C	G	-1.326	0.2178	0.0041	1.26e-09	3656	37.0656
GCST90001725	CD19 on IgD+ CD24- B cell	rs112417310	1	206855483	A	G	0.5237	0.08866	0.0201	3.8e-09	3656	34.8907
GCST90001725	CD19 on IgD+ CD24- B cell	rs113812519	1	207276336	G	A	0.5314	0.09132	0.0185	6.42e-09	3656	33.8619
GCST90001725	CD19 on IgD+ CD24- B cell	rs79856590	1	205241642	A	G	0.281	0.05096	0.0609	3.76e-08	3656	30.4056
GCST90001725	CD19 on IgD+ CD24- B cell	rs138920008	16	32422808	C	G	-1.188	0.2168	0.0041	4.5e-08	3656	30.0272
GCST90001728	CD19 on IgD+ CD38- unswitched memory B cell	rs113812519	1	207276336	G	A	0.7181	0.116	0.0215	7.39e-10	1833	38.3225
GCST90001728	CD19 on IgD+ CD38- unswitched memory B cell	rs55712453	1	206902437	G	A	0.7788	0.1195	0.0205	9.18e-11	1833	42.4733
GCST90001728	CD19 on IgD+ CD38- unswitched memory B cell	rs144743804	1	207018206	A	G	0.6567	0.1158	0.0224	1.65e-08	1833	32.1601
GCST90001729	CD19 on IgD+ CD38+ B cell	rs112417310	1	206855483	A	G	0.6504	0.08983	0.0201	5.43e-13	3657	52.4226
GCST90001729	CD19 on IgD+ CD38+ B cell	rs144743804	1	207018206	A	G	0.6138	0.09002	0.0197	1.07e-11	3657	46.4917
GCST90001729	CD19 on IgD+ CD38+ B cell	rs113812519	1	207276336	G	A	0.6788	0.09244	0.0185	2.55e-13	3657	53.9217
GCST90001729	CD19 on IgD+ CD38+ B cell	rs138920008	16	32422808	C	G	-1.438	0.2195	0.0041	6.5e-11	3657	42.9189
GCST90001730	CD19 on IgD+ CD38dim B cell	rs113812519	1	207276336	G	A	0.5583	0.09163	0.0185	1.22e-09	3657	37.1244
GCST90001730	CD19 on IgD+ CD38dim B cell	rs112417310	1	206855483	A	G	0.5594	0.089	0.0201	3.65e-10	3657	39.5062
GCST90001730	CD19 on IgD+ CD38dim B cell	rs144743804	1	207018206	A	G	0.5079	0.0892	0.0197	1.34e-08	3657	32.421
GCST90001730	CD19 on IgD+ CD38dim B cell	rs138920008	16	32422808	C	G	-1.234	0.2174	0.0041	1.5e-08	3657	32.2189
GCST90001733	CD19 on IgD- CD38- B cell	rs7189927	16	28913787	C	T	0.1434	0.025	0.5982	1.07e-08	3657	32.9017
GCST90001735	CD19 on IgD- CD38dim B cell	rs112417310	1	206855483	A	G	0.5373	0.08896	0.0201	1.7e-09	3657	36.4791
GCST90001735	CD19 on IgD- CD38dim B cell	rs11643297	16	28973268	G	A	0.167	0.02538	0.611	5.48e-11	3657	43.2962
GCST90001735	CD19 on IgD- CD38dim B cell	rs138920008	16	32422808	C	G	-1.514	0.2157	0.0041	2.63e-12	3657	49.2665
GCST90001735	CD19 on IgD- CD38dim B cell	rs113612962	22	43167446	C	G	-0.3441	0.06242	0.0402	3.77e-08	3657	30.3894
GCST90001736	CD19 on memory B cell	rs112417310	1	206855483	A	G	0.5116	0.08936	0.0201	1.12e-08	3657	32.7774
GCST90001736	CD19 on memory B cell	rs138920008	16	32422808	C	G	-1.277	0.2176	0.0041	4.85e-09	3657	34.4401
GCST90001736	CD19 on memory B cell	rs11643297	16	28973268	G	A	0.1475	0.02551	0.611	7.89e-09	3657	33.4321
GCST90001737	CD19 on naive-mature B cell	rs75320486	1	206842241	A	G	0.4393	0.07886	0.0246	2.72e-08	3653	31.0319
GCST90001737	CD19 on naive-mature B cell	rs79856590	1	205241642	A	G	0.292	0.05091	0.0609	1.05e-08	3653	32.8972
GCST90001738	CD19 on unswitched memory B cell	rs55712453	1	206902437	G	A	0.5735	0.08992	0.0201	2.02e-10	3656	40.6775
GCST90001738	CD19 on unswitched memory B cell	rs144743804	1	207018206	A	G	0.4919	0.08935	0.0197	3.95e-08	3656	30.3085
GCST90001738	CD19 on unswitched memory B cell	rs113812519	1	207276336	G	A	0.5404	0.0918	0.0185	4.29e-09	3656	34.6534
GCST90001738	CD19 on unswitched memory B cell	rs138920008	16	32422808	C	G	-1.283	0.2175	0.0041	3.96e-09	3656	34.7964
GCST90001740	CD19 on switched memory B cell	rs112417310	1	206855483	A	G	0.4952	0.0895	0.0201	3.38e-08	3657	30.6137
GCST90001740	CD19 on switched memory B cell	rs7189927	16	28913787	C	T	0.167	0.02504	0.5982	2.98e-11	3657	44.48
GCST90001741	CD19 on IgD+ B cell	rs112417310	1	206855483	A	G	0.5195	0.08901	0.0201	5.79e-09	3658	34.0638
GCST90001741	CD19 on IgD+ B cell	rs113812519	1	207276336	G	A	0.5095	0.09165	0.0185	2.91e-08	3658	30.9046
GCST90001742	CD19 on transitional B cell	rs55712453	1	206902437	G	A	0.5582	0.0907	0.0201	8.34e-10	3657	37.8761
GCST90001742	CD19 on transitional B cell	rs113812519	1	207276336	G	A	0.5863	0.09251	0.0185	2.61e-10	3657	40.1664
GCST90001742	CD19 on transitional B cell	rs144743804	1	207018206	A	G	0.539	0.09004	0.0197	2.36e-09	3657	35.8349
GCST90001742	CD19 on transitional B cell	rs138920008	16	32422808	C	G	-1.3	0.2194	0.0041	3.41e-09	3657	35.1086
GCST90001743	CD20 on B cell	rs12212931	6	15913304	G	T	0.2121	0.03182	0.8197	3.02e-11	3660	44.4305
GCST90001743	CD20 on B cell	rs35139284	6	32561370	T	C	0.183	0.02909	0.401	3.55e-10	3660	39.5744
GCST90001743	CD20 on B cell	rs1941018	11	60268994	G	A	-0.1808	0.02489	0.6079	4.63e-13	3660	52.7651
GCST90001743	CD20 on B cell	rs354026	19	49841054	T	G	0.1996	0.0293	0.7669	1.12e-11	3660	46.4072
GCST90001745	CD20 on CD24+ CD27+ B cell	rs9258377	6	29753117	T	C	0.2581	0.04516	0.1202	1.18e-08	3657	32.6639
GCST90001745	CD20 on CD24+ CD27+ B cell	rs6459417	6	15858996	T	C	0.2138	0.03693	0.8737	7.67e-09	3657	33.5164
GCST90001745	CD20 on CD24+ CD27+ B cell	rs111259171	6	32640351	G	A	0.2545	0.04474	0.1947	1.38e-08	3657	32.3581
GCST90001745	CD20 on CD24+ CD27+ B cell	rs9461557	6	29765925	T	C	0.2943	0.05167	0.1124	1.32e-08	3657	32.4417
GCST90001745	CD20 on CD24+ CD27+ B cell	rs11187166	10	94516008	T	C	0.1756	0.03165	0.1993	3.07e-08	3657	30.7823
GCST90001745	CD20 on CD24+ CD27+ B cell	rs74621542	11	60166613	C	T	-0.2878	0.04216	0.0917	1.03e-11	3657	46.5994
GCST90001745	CD20 on CD24+ CD27+ B cell	rs55809481	19	49872521	C	T	-0.283	0.0286	0.2425	8.18e-23	3657	97.9131
GCST90001746	CD20 on IgD+ CD24+ B cell	rs1569590	6	15898884	G	A	0.2082	0.03692	0.8748	1.85e-08	3657	31.8008
GCST90001746	CD20 on IgD+ CD24+ B cell	rs55809481	19	49872521	C	T	-0.2125	0.0287	0.2425	1.61e-13	3657	54.8219
GCST90001747	CD20 on IgD+ CD24- B cell	rs9270560	6	32560741	C	T	-0.1682	0.02952	0.5889	1.31e-08	3657	32.4653
GCST90001747	CD20 on IgD+ CD24- B cell	rs2066399	6	15880540	A	G	0.2255	0.03219	0.821	2.95e-12	3657	49.074
GCST90001747	CD20 on IgD+ CD24- B cell	rs62405562	6	32451834	G	A	0.1942	0.02853	0.455	1.15e-11	3657	46.3335
GCST90001747	CD20 on IgD+ CD24- B cell	rs72836542	6	14091682	T	C	0.1645	0.02685	0.3161	9.87e-10	3657	37.5356
GCST90001747	CD20 on IgD+ CD24- B cell	rs4939384	11	60273642	G	A	-0.2046	0.02482	0.6088	2.29e-16	3657	67.9529
GCST90001748	CD20 on IgD+ CD38- B cell	rs2066399	6	15880540	A	G	0.187	0.03209	0.8211	6.08e-09	3645	33.9581
GCST90001748	CD20 on IgD+ CD38- B cell	rs12554596	9	37002142	G	A	-0.1558	0.02531	0.3892	8.43e-10	3645	37.8923
GCST90001748	CD20 on IgD+ CD38- B cell	rs2070770	11	60230531	T	C	-0.2571	0.04166	0.0967	7.49e-10	3645	38.086
GCST90001748	CD20 on IgD+ CD38- B cell	rs30003	19	49846398	C	T	-0.1948	0.02926	0.2303	3.22e-11	3645	44.323
GCST90001749	CD20 on IgD+ CD38- naive B cell	rs9269561	6	32544405	G	C	-0.2613	0.04657	0.4703	2.31e-08	1834	31.4823
GCST90001749	CD20 on IgD+ CD38- naive B cell	rs11604619	11	60261376	T	A	-0.2292	0.03378	0.6074	1.56e-11	1834	46.0373
GCST90001751	CD20 on IgD+ CD38+ B cell	rs72836542	6	14091682	T	C	0.1494	0.02674	0.3161	2.45e-08	3657	31.2161
GCST90001751	CD20 on IgD+ CD38+ B cell	rs2066399	6	15880540	A	G	0.3353	0.03177	0.821	1.13e-25	3657	111.387
GCST90001751	CD20 on IgD+ CD38+ B cell	rs7768875	6	32560752	T	C	-0.1706	0.03073	0.461	3.05e-08	3657	30.82
GCST90001751	CD20 on IgD+ CD38+ B cell	rs7939177	11	60266070	T	C	-0.1785	0.02475	0.6102	6.73e-13	3657	52.0147
GCST90001751	CD20 on IgD+ CD38+ B cell	rs34486765	19	49915911	A	G	0.1684	0.02631	0.3094	1.75e-10	3657	40.9678
GCST90001752	CD20 on IgD+ CD38dim B cell	rs72836542	6	14091682	T	C	0.1752	0.0268	0.3161	7.2e-11	3657	42.7365
GCST90001752	CD20 on IgD+ CD38dim B cell	rs2066399	6	15880540	A	G	0.2375	0.03213	0.821	1.75e-13	3657	54.6394
GCST90001752	CD20 on IgD+ CD38dim B cell	rs9270560	6	32560741	C	T	-0.2177	0.02955	0.5889	2.13e-13	3657	54.2753
GCST90001752	CD20 on IgD+ CD38dim B cell	rs62405562	6	32451834	G	A	0.2285	0.02861	0.455	1.82e-15	3657	63.7877
GCST90001752	CD20 on IgD+ CD38dim B cell	rs4939384	11	60273642	G	A	-0.236	0.02474	0.6088	2.5e-21	3657	90.9965
GCST90001752	CD20 on IgD+ CD38dim B cell	rs7404890	16	11007193	A	G	0.1788	0.03256	0.8208	4.23e-08	3657	30.1555
GCST90001752	CD20 on IgD+ CD38dim B cell	rs34486765	19	49915911	A	G	0.167	0.02642	0.3094	2.9e-10	3657	39.9546
GCST90001752	CD20 on IgD+ CD38dim B cell	rs1007337	22	39781585	T	C	-0.1389	0.02509	0.6024	3.34e-08	3657	30.6481
GCST90001753	CD20 on IgD- CD24- B cell	rs35567463	6	32633970	A	C	0.1709	0.02875	0.3506	3.02e-09	3657	35.3353
GCST90001753	CD20 on IgD- CD24- B cell	rs30006	19	49847916	C	T	-0.196	0.02941	0.2335	3.03e-11	3657	44.4142
GCST90001754	CD20 on IgD- CD27- B cell	rs4716010	6	15898371	A	G	0.1924	0.0321	0.8194	2.24e-09	3657	35.9253
GCST90001754	CD20 on IgD- CD27- B cell	rs30006	19	49847916	C	T	-0.1907	0.02929	0.2335	8.55e-11	3657	42.3899
GCST90001754	CD20 on IgD- CD27- B cell	rs61731791	19	50940778	T	C	0.2363	0.04232	0.0972	2.51e-08	3657	31.1771
GCST90001754	CD20 on IgD- CD27- B cell	rs1883832	20	44746982	C	T	-0.1869	0.02576	0.6318	4.9e-13	3657	52.6413
GCST90001755	CD20 on IgD- CD38- B cell	rs11751198	6	31753526	A	G	0.1995	0.03634	0.1839	4.32e-08	3657	30.1381
GCST90001755	CD20 on IgD- CD38- B cell	rs10501383	11	60164527	T	C	-0.255	0.04098	0.0971	5.41e-10	3657	38.7201
GCST90001755	CD20 on IgD- CD38- B cell	rs61731791	19	50940778	T	C	0.2328	0.04226	0.0972	3.86e-08	3657	30.3464
GCST90001755	CD20 on IgD- CD38- B cell	rs55809481	19	49872521	C	T	-0.2424	0.02879	0.2425	5.44e-17	3657	70.8895
GCST90001757	CD20 on IgD- CD38dim B cell	rs9271146	6	32577282	C	A	-0.1886	0.0304	0.7067	6.09e-10	3657	38.489
GCST90001757	CD20 on IgD- CD38dim B cell	rs9469053	6	31755776	G	A	0.2372	0.03691	0.184	1.47e-10	3657	41.2992
GCST90001757	CD20 on IgD- CD38dim B cell	rs909846	6	15897003	G	T	0.2058	0.03711	0.8744	3.14e-08	3657	30.7545
GCST90001757	CD20 on IgD- CD38dim B cell	rs11187166	10	94516008	T	C	0.1757	0.03163	0.1993	2.97e-08	3657	30.8564
GCST90001757	CD20 on IgD- CD38dim B cell	rs2070770	11	60230531	T	C	-0.2657	0.0417	0.0965	2.09e-10	3657	40.5986
GCST90001757	CD20 on IgD- CD38dim B cell	rs55809481	19	49872521	C	T	-0.3192	0.02843	0.2425	9.01e-29	3657	126.058
GCST90001757	CD20 on IgD- CD38dim B cell	rs61731791	19	50940778	T	C	0.2688	0.042	0.0972	1.75e-10	3657	40.96
GCST90001758	CD20 on memory B cell	rs13190846	6	29905727	T	C	0.1821	0.03141	0.328	7.35e-09	3657	33.6112
GCST90001758	CD20 on memory B cell	rs28572463	6	31209854	C	G	0.2629	0.04733	0.1081	2.98e-08	3657	30.8538
GCST90001758	CD20 on memory B cell	rs9461562	6	29778271	G	A	0.2896	0.05014	0.1025	8.25e-09	3657	33.3602
GCST90001758	CD20 on memory B cell	rs1569590	6	15898884	G	A	0.2257	0.03693	0.8748	1.1e-09	3657	37.3512
GCST90001758	CD20 on memory B cell	rs2070770	11	60230531	T	C	-0.2717	0.04169	0.0965	8.13e-11	3657	42.4732
GCST90001758	CD20 on memory B cell	rs30003	19	49846398	C	T	-0.2717	0.02911	0.2304	1.71e-20	3657	87.1154
GCST90001759	CD20 on naive-mature B cell	rs6910382	6	15914349	G	C	0.2234	0.0318	0.8198	2.53e-12	3657	49.3528
GCST90001759	CD20 on naive-mature B cell	rs62405562	6	32451834	G	A	0.1848	0.02844	0.455	9.18e-11	3657	42.2226
GCST90001759	CD20 on naive-mature B cell	rs72836542	6	14091682	T	C	0.1572	0.02688	0.3161	5.42e-09	3657	34.2016
GCST90001759	CD20 on naive-mature B cell	rs9270560	6	32560741	C	T	-0.1712	0.02943	0.5889	6.52e-09	3657	33.8397
GCST90001759	CD20 on naive-mature B cell	rs388354	7	40190449	C	A	-0.1343	0.0244	0.5205	3.93e-08	3657	30.2951
GCST90001759	CD20 on naive-mature B cell	rs1941018	11	60268994	G	A	-0.1965	0.02481	0.6081	3.16e-15	3657	62.7295
GCST90001759	CD20 on naive-mature B cell	rs30003	19	49846398	C	T	-0.1667	0.02948	0.2304	1.67e-08	3657	31.9754
GCST90001760	CD20 on unswitched memory B cell	rs6459417	6	15858996	T	C	0.2282	0.03694	0.8737	7.25e-10	3657	38.1626
GCST90001760	CD20 on unswitched memory B cell	rs112405902	6	31809504	A	G	0.2604	0.0461	0.1069	1.75e-08	3657	31.9066
GCST90001760	CD20 on unswitched memory B cell	rs4447195	11	60249734	T	C	-0.2525	0.04163	0.0982	1.45e-09	3657	36.7883
GCST90001760	CD20 on unswitched memory B cell	rs6509428	19	49853881	T	C	-0.2404	0.02912	0.2323	2.09e-16	3657	68.1532
GCST90001761	CD20 on switched memory B cell	rs1569590	6	15898884	G	A	0.207	0.03723	0.8748	2.88e-08	3657	30.914
GCST90001761	CD20 on switched memory B cell	rs11751198	6	31753526	A	G	0.2182	0.03712	0.1839	4.52e-09	3657	34.5536
GCST90001761	CD20 on switched memory B cell	rs9271146	6	32577282	C	A	-0.1728	0.03061	0.7067	1.77e-08	3657	31.8684
GCST90001761	CD20 on switched memory B cell	rs35039517	10	94522438	A	G	0.1894	0.0315	0.203	2e-09	3657	36.1525
GCST90001761	CD20 on switched memory B cell	rs10501383	11	60164527	T	C	-0.2991	0.04099	0.0971	3.61e-13	3657	53.2448
GCST90001761	CD20 on switched memory B cell	rs55809481	19	49872521	C	T	-0.3215	0.02865	0.2425	9.31e-29	3657	125.925
GCST90001761	CD20 on switched memory B cell	rs61731791	19	50940778	T	C	0.2358	0.04238	0.0972	2.83e-08	3657	30.9575
GCST90001762	CD20 on IgD+ B cell	rs62405562	6	32451834	G	A	0.1921	0.02868	0.4552	2.46e-11	3658	44.8638
GCST90001762	CD20 on IgD+ B cell	rs72836542	6	14091682	T	C	0.1521	0.02688	0.3162	1.64e-08	3658	32.0184
GCST90001762	CD20 on IgD+ B cell	rs12212931	6	15913304	G	T	0.2233	0.03173	0.8197	2.33e-12	3658	49.5265
GCST90001762	CD20 on IgD+ B cell	rs9270560	6	32560741	C	T	-0.1793	0.02962	0.5887	1.55e-09	3658	36.643
GCST90001762	CD20 on IgD+ B cell	rs4939384	11	60273642	G	A	-0.2011	0.02485	0.6088	7.9e-16	3658	65.4895
GCST90001762	CD20 on IgD+ B cell	rs30003	19	49846398	C	T	-0.1786	0.02943	0.2303	1.42e-09	3658	36.8284
GCST90001763	CD20 on transitional B cell	rs879299	6	15897007	G	T	0.287	0.03212	0.8198	6.36e-19	3657	79.8386
GCST90001763	CD20 on transitional B cell	rs7939177	11	60266070	T	C	-0.1877	0.02497	0.6102	7.12e-14	3657	56.5056
GCST90001765	CD24 on IgD+ CD24+ B cell	rs2236073	6	106898421	A	G	0.1681	0.02484	0.5997	1.54e-11	3655	45.7965
GCST90001765	CD24 on IgD+ CD24+ B cell	rs9400058	6	107164076	G	A	-0.7377	0.04904	0.065	1.16e-49	3655	226.286
GCST90001766	CD24 on IgD+ CD38- B cell	rs9400058	6	107164076	G	A	-0.432	0.05081	0.0651	2.66e-17	3638	72.2885
GCST90001766	CD24 on IgD+ CD38- B cell	rs2236073	6	106898421	A	G	0.1396	0.02534	0.5998	3.86e-08	3638	30.3499
GCST90001767	CD24 on IgD+ CD38- unswitched memory B cell	rs2236073	6	106898421	A	G	0.2114	0.03543	0.5961	2.92e-09	1832	35.6014
GCST90001767	CD24 on IgD+ CD38- unswitched memory B cell	rs9400058	6	107164076	G	A	-0.8239	0.07087	0.0617	3.42e-30	1832	135.153
GCST90001768	CD24 on IgD+ CD38+ B cell	rs9398107	6	107155687	G	A	-0.4386	0.0546	0.0555	1.28e-15	3655	64.5286
GCST90001768	CD24 on IgD+ CD38+ B cell	rs1799693	6	106992464	G	A	-0.2018	0.03253	0.8286	6.12e-10	3655	38.4835
GCST90001769	CD24 on IgD- CD38- B cell	rs9400058	6	107164076	G	A	-0.5307	0.05059	0.0651	2.21e-25	3648	110.045
GCST90001769	CD24 on IgD- CD38- B cell	rs2236073	6	106898421	A	G	0.1798	0.02528	0.5996	1.36e-12	3648	50.5854
GCST90001771	CD24 on memory B cell	rs2236073	6	106898421	A	G	0.1799	0.0249	0.5996	6e-13	3653	52.1992
GCST90001771	CD24 on memory B cell	rs72948545	6	107168477	G	A	-0.7352	0.05156	0.0586	6.21e-45	3653	203.322
GCST90001772	CD24 on unswitched memory B cell	rs2236073	6	106898421	A	G	0.1623	0.02499	0.5997	9.31e-11	3655	42.1798
GCST90001772	CD24 on unswitched memory B cell	rs9400058	6	107164076	G	A	-0.6739	0.04955	0.065	3.93e-41	3655	184.971
GCST90001773	CD24 on switched memory B cell	rs2236073	6	106898421	A	G	0.1709	0.02524	0.5997	1.46e-11	3652	45.8464
GCST90001773	CD24 on switched memory B cell	rs72948545	6	107168477	G	A	-0.7073	0.05233	0.0586	1.21e-40	3652	182.686
GCST90001774	CD24 on transitional B cell	rs12206866	6	107159822	T	C	-0.4459	0.05365	0.0559	1.32e-16	3656	69.0773
GCST90001775	CD25 on B cell	rs3793662	9	95886051	T	C	-0.1654	0.0295	0.776	2.19e-08	3660	31.436
GCST90001775	CD25 on B cell	rs147487472	10	6191376	A	C	0.4239	0.06144	0.0415	6.12e-12	3660	47.6019
GCST90001775	CD25 on B cell	rs41294937	10	6106621	C	T	0.4838	0.04036	0.1077	1.68e-32	3660	143.691
GCST90001777	CD25 on CD24+ CD27+ B cell	rs3793662	9	95886051	T	C	-0.1594	0.0289	0.7759	3.75e-08	3657	30.4215
GCST90001777	CD25 on CD24+ CD27+ B cell	rs11598494	10	6178941	C	T	-0.1762	0.02445	0.5587	6.79e-13	3657	51.9343
GCST90001777	CD25 on CD24+ CD27+ B cell	rs4747882	10	6162476	T	A	-0.2267	0.02692	0.7132	5.32e-17	3657	70.9174
GCST90001777	CD25 on CD24+ CD27+ B cell	rs1887027	10	6113782	T	C	-0.4244	0.0273	0.2454	8.06e-53	3657	241.672
GCST90001778	CD25 on IgD+ CD24+ B cell	rs11598494	10	6178941	C	T	-0.1524	0.02465	0.5587	6.89e-10	3657	38.224
GCST90001778	CD25 on IgD+ CD24+ B cell	rs1887027	10	6113782	T	C	-0.3962	0.0276	0.2454	1.71e-45	3657	206.068
GCST90001778	CD25 on IgD+ CD24+ B cell	rs4747882	10	6162476	T	A	-0.1921	0.02715	0.7132	1.8e-12	3657	50.0628
GCST90001779	CD25 on IgD+ CD24- B cell	rs3793662	9	95886051	T	C	-0.1898	0.02934	0.7759	1.11e-10	3657	41.8478
GCST90001779	CD25 on IgD+ CD24- B cell	rs62626323	10	6115678	A	C	0.5847	0.03976	0.1075	1.32e-47	3657	216.259
GCST90001779	CD25 on IgD+ CD24- B cell	rs7920946	10	6074634	C	T	0.1584	0.02792	0.2773	1.51e-08	3657	32.1869
GCST90001779	CD25 on IgD+ CD24- B cell	rs709589	14	106306841	T	C	-0.183	0.03138	0.4557	5.98e-09	3657	34.0092
GCST90001780	CD25 on IgD+ CD38- B cell	rs3793662	9	95886051	T	C	-0.1749	0.02923	0.7759	2.38e-09	3642	35.8032
GCST90001780	CD25 on IgD+ CD38- B cell	rs4747846	10	6074451	C	G	0.1534	0.02528	0.3887	1.43e-09	3642	36.8211
GCST90001780	CD25 on IgD+ CD38- B cell	rs41295093	10	6120173	A	G	0.4244	0.0402	0.1068	1.11e-25	3642	111.455
GCST90001781	CD25 on IgD+ CD38- naive B cell	rs2275848	9	95887320	T	G	-0.2187	0.0399	0.7711	4.81e-08	1835	30.0436
GCST90001781	CD25 on IgD+ CD38- naive B cell	rs41294937	10	6106621	C	T	0.4909	0.05533	0.1068	1.67e-18	1835	78.7163
GCST90001781	CD25 on IgD+ CD38- naive B cell	rs709589	14	106306841	T	C	-0.2484	0.04396	0.4529	1.84e-08	1835	31.9292
GCST90001782	CD25 on IgD+ CD38- unswitched memory B cell	rs10905716	10	6114010	T	C	-0.4537	0.03721	0.2439	6.15e-33	1837	148.668
GCST90001783	CD25 on IgD+ CD38+ B cell	rs3793662	9	95886051	T	C	-0.1813	0.02898	0.7758	4.38e-10	3656	39.138
GCST90001783	CD25 on IgD+ CD38+ B cell	rs62626323	10	6115678	A	C	0.349	0.03994	0.1074	3.54e-18	3656	76.3545
GCST90001783	CD25 on IgD+ CD38+ B cell	rs709589	14	106306841	T	C	-0.2486	0.03091	0.4557	1.19e-15	3656	64.6851
GCST90001784	CD25 on IgD+ CD38dim B cell	rs149662107	7	47871972	A	G	-0.9269	0.1592	0.0062	6.27e-09	3657	33.8984
GCST90001784	CD25 on IgD+ CD38dim B cell	rs7920946	10	6074634	C	T	0.1545	0.02812	0.2773	4.15e-08	3657	30.1874
GCST90001784	CD25 on IgD+ CD38dim B cell	rs62626323	10	6115678	A	C	0.5433	0.04021	0.1075	1.25e-40	3657	182.562
GCST90001785	CD25 on IgD- CD24- B cell	rs41294937	10	6106621	C	T	0.3718	0.04036	0.1073	5.23e-20	3649	84.8626
GCST90001785	CD25 on IgD- CD24- B cell	rs11548656	16	81916912	G	A	-0.2363	0.03676	0.1287	1.47e-10	3649	41.3215
GCST90001786	CD25 on IgD- CD27- B cell	rs41295093	10	6120173	A	G	0.3186	0.0403	0.1067	3.5e-15	3651	62.5002
GCST90001786	CD25 on IgD- CD27- B cell	rs1883832	20	44746982	C	T	0.2306	0.02558	0.6316	3.11e-19	3651	81.2676
GCST90001787	CD25 on IgD- CD38- B cell	rs12342539	9	4327960	T	C	-0.1657	0.02956	0.2216	2.25e-08	3657	31.4222
GCST90001787	CD25 on IgD- CD38- B cell	rs706779	10	6098824	C	T	-0.293	0.02511	0.6084	6.64e-31	3657	136.158
GCST90001787	CD25 on IgD- CD38- B cell	rs12722531	10	6076076	A	G	0.4479	0.04714	0.074	3.61e-21	3657	90.2782
GCST90001789	CD25 on IgD- CD38dim B cell	rs3793662	9	95886051	T	C	-0.1698	0.02871	0.7759	3.69e-09	3657	34.9791
GCST90001789	CD25 on IgD- CD38dim B cell	rs4747846	10	6074451	C	G	0.1914	0.02477	0.3886	1.42e-14	3657	59.7079
GCST90001789	CD25 on IgD- CD38dim B cell	rs7920946	10	6074634	C	T	0.2333	0.02716	0.2773	1.26e-17	3657	73.7853
GCST90001789	CD25 on IgD- CD38dim B cell	rs41294937	10	6106621	C	T	0.5734	0.03893	0.1075	9.24e-48	3657	216.943
GCST90001790	CD25 on memory B cell	rs3793662	9	95886051	T	C	-0.1626	0.02894	0.7759	2.05e-08	3657	31.5678
GCST90001790	CD25 on memory B cell	rs1887027	10	6113782	T	C	-0.4203	0.02736	0.2454	1.16e-51	3657	235.986
GCST90001790	CD25 on memory B cell	rs4747882	10	6162476	T	A	-0.2133	0.02697	0.7132	3.35e-15	3657	62.5489
GCST90001790	CD25 on memory B cell	rs11598494	10	6178941	C	T	-0.1768	0.02448	0.5587	6.09e-13	3657	52.1605
GCST90001791	CD25 on naive-mature B cell	rs3793662	9	95886051	T	C	-0.1953	0.02956	0.7759	4.56e-11	3657	43.6511
GCST90001791	CD25 on naive-mature B cell	rs17403348	10	5827901	C	T	0.2314	0.04201	0.0997	3.86e-08	3657	30.3404
GCST90001791	CD25 on naive-mature B cell	rs41294937	10	6106621	C	T	0.5626	0.04021	0.1075	2.21e-43	3657	195.763
GCST90001791	CD25 on naive-mature B cell	rs147487472	10	6191376	A	C	0.4465	0.0617	0.0414	5.6e-13	3657	52.3688
GCST90001791	CD25 on naive-mature B cell	rs11051398	12	31504316	T	C	-0.1509	0.02607	0.5325	7.67e-09	3657	33.504
GCST90001792	CD25 on unswitched memory B cell	rs3793662	9	95886051	T	C	-0.167	0.02895	0.7759	8.76e-09	3657	33.2764
GCST90001792	CD25 on unswitched memory B cell	rs11598494	10	6178941	C	T	-0.1584	0.02453	0.5587	1.2e-10	3657	41.698
GCST90001792	CD25 on unswitched memory B cell	rs1887027	10	6113782	T	C	-0.4047	0.02745	0.2454	7.76e-48	3657	217.361
GCST90001792	CD25 on unswitched memory B cell	rs4747882	10	6162476	T	A	-0.2093	0.02699	0.7132	1.14e-14	3657	60.1357
GCST90001793	CD25 on switched memory B cell	rs4747882	10	6162476	T	A	-0.2315	0.02714	0.7132	2.14e-17	3657	72.7583
GCST90001793	CD25 on switched memory B cell	rs7072398	10	6079846	A	G	-0.2349	0.02543	0.6142	4.25e-20	3657	85.3244
GCST90001793	CD25 on switched memory B cell	rs41294937	10	6106621	C	T	0.5555	0.03963	0.1075	1.57e-43	3657	196.481
GCST90001794	CD25 on IgD+ B cell	rs41294937	10	6106621	C	T	0.476	0.04039	0.1076	1.74e-31	3658	138.888
GCST90001794	CD25 on IgD+ B cell	rs147487472	10	6191376	A	C	0.3795	0.0615	0.0416	7.55e-10	3658	38.0779
GCST90001795	CD25 on transitional B cell	rs62626323	10	6115678	A	C	0.2969	0.04016	0.1075	1.78e-13	3657	54.6554
GCST90001795	CD25 on transitional B cell	rs709589	14	106306841	T	C	-0.2255	0.03114	0.4557	5.41e-13	3657	52.4392
GCST90001798	CD27 on CD24+ CD27+ B cell	rs34101571	1	31211894	A	G	-0.4501	0.07925	0.0239	1.45e-08	3657	32.2567
GCST90001798	CD27 on CD24+ CD27+ B cell	rs1801274	1	161479745	G	A	-0.2208	0.02632	0.325	7.07e-17	3657	70.3763
GCST90001798	CD27 on CD24+ CD27+ B cell	rs35574803	3	32533246	C	T	0.7589	0.05246	0.0562	3.63e-46	3657	209.273
GCST90001798	CD27 on CD24+ CD27+ B cell	rs75918255	3	32945761	A	G	0.5011	0.06717	0.035	1.07e-13	3657	55.6542
GCST90001798	CD27 on CD24+ CD27+ B cell	rs7621492	3	32302456	A	G	0.2196	0.03939	0.1136	2.67e-08	3657	31.0808
GCST90001798	CD27 on CD24+ CD27+ B cell	rs25680	12	6554628	A	G	-0.2616	0.03299	0.1671	2.86e-15	3657	62.8798
GCST90001798	CD27 on CD24+ CD27+ B cell	rs147714617	12	6605299	T	C	0.2579	0.03725	0.1224	5.23e-12	3657	47.9347
GCST90001798	CD27 on CD24+ CD27+ B cell	rs1883832	20	44746982	C	T	-0.5841	0.02417	0.6318	8.47e-120	3657	584.011
GCST90001798	CD27 on CD24+ CD27+ B cell	rs6011967	20	45095161	C	T	0.2439	0.03905	0.118	4.71e-10	3657	39.0105
GCST90001798	CD27 on CD24+ CD27+ B cell	rs162076	20	46785499	A	G	-0.1453	0.02494	0.555	6.2e-09	3657	33.9421
GCST90001799	CD27 on T cell	rs1801274	1	161479745	G	A	-0.3112	0.03296	0.3166	1.06e-20	1838	89.1466
GCST90001800	CD27 on IgD+ CD24+ B cell	rs7621492	3	32302456	A	G	0.2435	0.03994	0.1136	1.18e-09	3656	37.1691
GCST90001800	CD27 on IgD+ CD24+ B cell	rs76929865	3	31134534	C	A	0.5735	0.08703	0.0223	5.04e-11	3656	43.4239
GCST90001800	CD27 on IgD+ CD24+ B cell	rs35574803	3	32533246	C	T	0.7463	0.05335	0.0561	2.35e-43	3656	195.685
GCST90001800	CD27 on IgD+ CD24+ B cell	rs75918255	3	32945761	A	G	0.4946	0.06834	0.035	5.54e-13	3656	52.3791
GCST90001800	CD27 on IgD+ CD24+ B cell	rs25680	12	6554628	A	G	-0.1925	0.03366	0.167	1.15e-08	3656	32.7064
GCST90001800	CD27 on IgD+ CD24+ B cell	rs1883832	20	44746982	C	T	-0.4972	0.02506	0.6317	2.98e-83	3656	393.641
GCST90001801	CD27 on IgD+ CD38- unswitched memory B cell	rs35574803	3	32533246	C	T	0.9344	0.07016	0.0564	1.08e-38	1836	177.373
GCST90001801	CD27 on IgD+ CD38- unswitched memory B cell	rs75918255	3	32945761	A	G	0.5783	0.0916	0.0376	3.41e-10	1836	39.858
GCST90001801	CD27 on IgD+ CD38- unswitched memory B cell	rs56237381	3	32924804	A	G	0.5453	0.09922	0.0294	4.44e-08	1836	30.2046
GCST90001801	CD27 on IgD+ CD38- unswitched memory B cell	rs25680	12	6554628	A	G	-0.2854	0.04636	0.1672	9.11e-10	1836	37.8984
GCST90001801	CD27 on IgD+ CD38- unswitched memory B cell	rs4810485	20	44747947	G	T	-0.5719	0.03295	0.6302	1.33e-62	1836	301.252
GCST90001802	CD27 on IgD- CD38- B cell	rs1801274	1	161479745	G	A	-0.2111	0.02661	0.325	2.77e-15	3657	62.9342
GCST90001802	CD27 on IgD- CD38- B cell	rs75918255	3	32945761	A	G	0.4158	0.06821	0.035	1.2e-09	3657	37.1598
GCST90001802	CD27 on IgD- CD38- B cell	rs35574803	3	32533246	C	T	0.6071	0.05356	0.0562	2.74e-29	3657	128.481
GCST90001802	CD27 on IgD- CD38- B cell	rs2250246	12	6553016	G	A	-0.2059	0.02456	0.5339	7.42e-17	3657	70.2839
GCST90001802	CD27 on IgD- CD38- B cell	rs11064198	12	6558720	T	A	-0.225	0.03691	0.1256	1.19e-09	3657	37.1601
GCST90001802	CD27 on IgD- CD38- B cell	rs1883832	20	44746982	C	T	-0.4707	0.02507	0.6318	3.83e-75	3657	352.517
GCST90001802	CD27 on IgD- CD38- B cell	rs162076	20	46785499	A	G	-0.143	0.02522	0.555	1.54e-08	3657	32.1501
GCST90001803	CD27 on IgD- CD38+ B cell	rs2250246	12	6553016	G	A	-0.1679	0.02462	0.534	1.07e-11	3642	46.5077
GCST90001803	CD27 on IgD- CD38+ B cell	rs1883832	20	44746982	C	T	-0.1431	0.02594	0.6323	3.69e-08	3642	30.4326
GCST90001804	CD27 on IgD- CD38dim B cell	rs34101571	1	31211894	A	G	-0.534	0.07874	0.0239	1.38e-11	3657	45.993
GCST90001804	CD27 on IgD- CD38dim B cell	rs1801274	1	161479745	G	A	-0.2036	0.02626	0.325	1.14e-14	3657	60.1127
GCST90001804	CD27 on IgD- CD38dim B cell	rs75918255	3	32945761	A	G	0.4177	0.06693	0.035	4.84e-10	3657	38.9482
GCST90001804	CD27 on IgD- CD38dim B cell	rs35574803	3	32533246	C	T	0.6579	0.05259	0.0562	3.42e-35	3657	156.5
GCST90001804	CD27 on IgD- CD38dim B cell	rs2253610	12	6557674	A	G	-0.1829	0.02466	0.5782	1.51e-13	3657	55.01
GCST90001804	CD27 on IgD- CD38dim B cell	rs1883832	20	44746982	C	T	-0.6404	0.02368	0.6318	6.21e-147	3657	731.374
GCST90001804	CD27 on IgD- CD38dim B cell	rs6011967	20	45095161	C	T	0.2509	0.03888	0.118	1.24e-10	3657	41.6437
GCST90001804	CD27 on IgD- CD38dim B cell	rs162076	20	46785499	A	G	-0.1634	0.02479	0.555	5.03e-11	3657	43.4461
GCST90001805	CD27 on memory B cell	rs35574803	3	32533246	C	T	0.6708	0.05333	0.0562	1.49e-35	3657	158.213
GCST90001805	CD27 on memory B cell	rs56237381	3	32924804	A	G	0.4286	0.07713	0.0272	2.95e-08	3657	30.8786
GCST90001805	CD27 on memory B cell	rs75918255	3	32945761	A	G	0.4366	0.06803	0.035	1.57e-10	3657	41.1876
GCST90001805	CD27 on memory B cell	rs25680	12	6554628	A	G	-0.213	0.03344	0.1671	2.13e-10	3657	40.572
GCST90001805	CD27 on memory B cell	rs147714617	12	6605299	T	C	0.2563	0.03761	0.1224	1.11e-11	3657	46.4398
GCST90001805	CD27 on memory B cell	rs1883832	20	44746982	C	T	-0.5071	0.0249	0.6318	1.88e-87	3657	414.752
GCST90001805	CD27 on memory B cell	rs72485816	20	45314435	C	T	-0.4093	0.0725	0.0304	1.77e-08	3657	31.8719
GCST90001806	CD27 on unswitched memory B cell	rs1801274	1	161479745	G	A	-0.1586	0.02671	0.3251	3.13e-09	3656	35.2581
GCST90001806	CD27 on unswitched memory B cell	rs75918255	3	32945761	A	G	0.5086	0.06804	0.035	9.62e-14	3656	55.8758
GCST90001806	CD27 on unswitched memory B cell	rs35574803	3	32533246	C	T	0.7465	0.05306	0.0561	8.02e-44	3656	197.936
GCST90001806	CD27 on unswitched memory B cell	rs56237381	3	32924804	A	G	0.4379	0.077	0.0272	1.39e-08	3656	32.3421
GCST90001806	CD27 on unswitched memory B cell	rs144642376	3	36349691	G	A	0.2712	0.04922	0.0718	3.82e-08	3656	30.3596
GCST90001806	CD27 on unswitched memory B cell	rs147714617	12	6605299	T	C	0.2484	0.03759	0.1224	4.48e-11	3656	43.6675
GCST90001806	CD27 on unswitched memory B cell	rs25680	12	6554628	A	G	-0.2612	0.03338	0.167	6.6e-15	3656	61.2313
GCST90001806	CD27 on unswitched memory B cell	rs709589	14	106306841	T	C	-0.1755	0.03152	0.4557	2.78e-08	3656	31.0014
GCST90001806	CD27 on unswitched memory B cell	rs4810485	20	44747947	G	T	-0.4783	0.02498	0.6313	5.93e-78	3656	366.62
GCST90001806	CD27 on unswitched memory B cell	rs6066198	20	45732275	G	T	-0.2691	0.04925	0.07	4.95e-08	3656	29.8549
GCST90001806	CD27 on unswitched memory B cell	rs72645230	20	46242688	G	C	-0.2476	0.04328	0.0944	1.14e-08	3656	32.7286
GCST90001807	CD27 on Plasma Blast-Plasma Cell	rs4657041	1	161478859	C	T	-0.1484	0.02581	0.3347	9.69e-09	3651	33.0592
GCST90001808	CD27 on switched memory B cell	rs34101571	1	31211894	A	G	-0.5359	0.07974	0.0239	2.1e-11	3657	45.1664
GCST90001808	CD27 on switched memory B cell	rs1801274	1	161479745	G	A	-0.2933	0.02635	0.325	2.48e-28	3657	123.898
GCST90001808	CD27 on switched memory B cell	rs35574803	3	32533246	C	T	0.6995	0.05313	0.0562	1.02e-38	3657	173.339
GCST90001808	CD27 on switched memory B cell	rs75918255	3	32945761	A	G	0.478	0.06777	0.035	2.09e-12	3657	49.7486
GCST90001808	CD27 on switched memory B cell	rs144642376	3	36349691	G	A	0.2781	0.0492	0.0718	1.69e-08	3657	31.9501
GCST90001808	CD27 on switched memory B cell	rs25680	12	6554628	A	G	-0.3147	0.03313	0.1671	3.76e-21	3657	90.2299
GCST90001808	CD27 on switched memory B cell	rs147714617	12	6605299	T	C	0.299	0.03747	0.1224	1.93e-15	3657	63.6759
GCST90001808	CD27 on switched memory B cell	rs1883832	20	44746982	C	T	-0.5853	0.02439	0.6318	2.53e-118	3657	575.882
GCST90001808	CD27 on switched memory B cell	rs6011967	20	45095161	C	T	0.2385	0.03937	0.118	1.52e-09	3657	36.6983
GCST90001808	CD27 on switched memory B cell	rs162076	20	46785499	A	G	-0.1635	0.02512	0.555	8.52e-11	3657	42.3639
GCST90001810	CD38 on CD3- CD19-	rs548316	11	128077683	A	G	-0.1994	0.03417	0.5251	6.38e-09	1834	34.0534
GCST90001811	CD38 on IgD+ CD24- B cell	rs115062208	4	15956227	G	A	-0.6992	0.1209	0.0115	7.97e-09	3656	33.4465
GCST90001811	CD38 on IgD+ CD24- B cell	rs76112278	4	15915069	A	G	-0.7826	0.08987	0.0194	4.58e-18	3656	75.8316
GCST90001812	CD38 on IgD+ CD38+ B cell	rs186090691	4	8970919	A	C	-0.7905	0.1388	0.0097	1.34e-08	3652	32.4358
GCST90001812	CD38 on IgD+ CD38+ B cell	rs807784	4	13906853	T	G	0.3174	0.05158	0.9403	8.42e-10	3652	37.8662
GCST90001812	CD38 on IgD+ CD38+ B cell	rs76112278	4	15915069	A	G	-0.7731	0.089	0.0194	5.54e-18	3652	75.4556
GCST90001813	CD38 on IgD+ CD38dim B cell	rs572542	4	14029370	T	C	-0.4696	0.07316	0.0289	1.54e-10	3654	41.2011
GCST90001813	CD38 on IgD+ CD38dim B cell	rs115062208	4	15956227	G	A	-0.8972	0.1213	0.0115	1.71e-13	3654	54.7088
GCST90001813	CD38 on IgD+ CD38dim B cell	rs76354299	4	15037408	A	G	-0.502	0.06983	0.0322	7.84e-13	3654	51.6801
GCST90001813	CD38 on IgD+ CD38dim B cell	rs76112278	4	15915069	A	G	-1.065	0.08937	0.0194	3.63e-32	3654	142.009
GCST90001815	CD38 on IgD- CD38dim B cell	rs76354299	4	15037408	A	G	-0.4635	0.06776	0.0321	9.22e-12	3657	46.79
GCST90001815	CD38 on IgD- CD38dim B cell	rs115062208	4	15956227	G	A	-0.8942	0.1174	0.0115	3.34e-14	3657	58.014
GCST90001815	CD38 on IgD- CD38dim B cell	rs76112278	4	15915069	A	G	-0.9249	0.08708	0.0194	5.61e-26	3657	112.811
GCST90001816	CD38 on naive-mature B cell	rs115062208	4	15956227	G	A	-0.7874	0.1197	0.0115	5.48e-11	3656	43.2716
GCST90001816	CD38 on naive-mature B cell	rs76112278	4	15915069	A	G	-0.8747	0.08908	0.0194	1.76e-22	3656	96.4179
GCST90001816	CD38 on naive-mature B cell	rs76354299	4	15037408	A	G	-0.4181	0.06918	0.0321	1.66e-09	3656	36.5258
GCST90001818	CD38 on IgD+ B cell	rs76112278	4	15915069	A	G	-0.6069	0.09018	0.0194	1.97e-11	3658	45.2912
GCST90001819	CD38 on transitional B cell	rs197429	1	112267500	T	C	0.1669	0.02931	0.233	1.35e-08	3657	32.4251
GCST90001819	CD38 on transitional B cell	rs572542	4	14029370	T	C	-0.4513	0.07246	0.0288	5.24e-10	3657	38.7913
GCST90001819	CD38 on transitional B cell	rs149852991	4	15044338	T	G	-0.5334	0.06859	0.0321	9.69e-15	3657	60.4762
GCST90001819	CD38 on transitional B cell	rs115062208	4	15956227	G	A	-0.912	0.1184	0.0115	1.69e-14	3657	59.3316
GCST90001819	CD38 on transitional B cell	rs76112278	4	15915069	A	G	-1.046	0.08813	0.0194	6.27e-32	3657	140.869
GCST90001820	IgD on IgD+ CD24+ B cell	rs112421400	6	28205826	T	C	-0.1982	0.03505	0.2101	1.7e-08	3656	31.9765
GCST90001820	IgD on IgD+ CD24+ B cell	rs1794511	6	32671207	G	T	-0.2439	0.03383	0.2594	6.87e-13	3656	51.978
GCST90001820	IgD on IgD+ CD24+ B cell	rs139084170	6	43351686	A	C	0.3593	0.05776	0.052	5.51e-10	3656	38.6955
GCST90001820	IgD on IgD+ CD24+ B cell	rs9265515	6	31297744	C	T	-0.221	0.03249	0.3368	1.2e-11	3656	46.2685
GCST90001820	IgD on IgD+ CD24+ B cell	rs2819455	14	105445412	C	G	0.2689	0.04177	0.0952	1.38e-10	3656	41.4431
GCST90001820	IgD on IgD+ CD24+ B cell	rs709589	14	106306841	T	C	-0.6123	0.03013	0.4558	4.42e-87	3656	412.981
GCST90001821	IgD on IgD+ CD24- B cell	rs10272514	7	40012831	T	A	0.1553	0.02512	0.3924	7.05e-10	3656	38.2211
[truncated: 820 more rows]

## Sheet: TS6
Table S6. IVW/Wald ratio estimates between immune cells and CAD
ID.exposure	Trait.exposure	Method	nsnp	beta	Standard error	P value	OR	OR_LCI	OR_UCI
GCST90001867	CD3 on CD4+ T cell	Inverse variance weighted	2	0.0684133	0.0189835	0.000313556	1.07081	1.0317	1.1114
GCST90001990	CD64 on CD14- CD16+ monocyte	Wald ratio	1	-0.140652	0.0393609	0.000352394	0.868792	0.804287	0.93847
GCST90001523	CD33- HLA DR+ Absolute Count	Wald ratio	1	0.0581108	0.018104	0.00132811	1.05983	1.02288	1.09811
GCST90001510	CD25++ CD45RA- CD4 not regulatory T cell Absolute Count	Inverse variance weighted	2	-0.0300931	0.00971292	0.00194663	0.970355	0.952057	0.989005
GCST90001398	Unswitched memory B cell Absolute Count	Inverse variance weighted	2	-0.0899902	0.0308245	0.00350666	0.91394	0.860358	0.970859
GCST90001934	CD25 on CD45RA+ CD4 not regulatory T cell	Wald ratio	1	0.0575816	0.0207181	0.00544776	1.05927	1.01712	1.10317
GCST90001831	CD62L on CD62L+ myeloid Dendritic Cell	Wald ratio	1	-0.0678211	0.0250179	0.00670999	0.934428	0.889713	0.981389
GCST90001397	Unswitched memory B cell %B cell	Wald ratio	1	-0.0694583	0.0269101	0.00984792	0.932899	0.88497	0.983424
GCST90001910	CD45 on B cell	Wald ratio	1	0.091672	0.035624	0.0100728	1.09601	1.02209	1.17527
GCST90001417	CD24+ CD27+ B cell %B cell	Inverse variance weighted	3	-0.0607182	0.0244108	0.01287	0.941088	0.897122	0.98721
GCST90001391	IgD+ B cell %B cell	Wald ratio	1	0.0898149	0.036246	0.0132149	1.09397	1.01895	1.17452
GCST90001617	TCRgd T cell %lymphocyte	Wald ratio	1	0.054353	0.0226063	0.016202	1.05586	1.0101	1.10369
GCST90001475	HLA DR++ monocyte %monocyte	Wald ratio	1	0.0461912	0.0193991	0.0172608	1.04727	1.0082	1.08786
GCST90001649	HLA DR+ Natural Killer %Natural Killer	Inverse variance weighted	7	-0.0201028	0.00856846	0.0189688	0.980098	0.963775	0.996697
GCST90001650	HLA DR+ Natural Killer %CD3- lymphocyte	Inverse variance weighted	5	-0.0203431	0.0088459	0.0214639	0.979862	0.96302	0.996999
GCST90001573	Terminally Differentiated CD4-CD8- T cell %CD4-CD8- T cell	Inverse variance weighted	2	0.0255568	0.011204	0.0225456	1.02589	1.0036	1.04866
GCST90001432	Unswitched memory B cell %lymphocyte	Inverse variance weighted	4	-0.0520438	0.0228875	0.0229724	0.949287	0.907644	0.992842
GCST90001580	CD14+ CD16+ monocyte Absolute Count	Inverse variance weighted	3	-0.0245752	0.0110006	0.0254832	0.975724	0.954912	0.99699
GCST90001407	Memory B cell Absolute Count	Wald ratio	1	-0.146783	0.0659022	0.0259283	0.863481	0.75885	0.98254
GCST90001412	IgD+ CD24+ B cell Absolute Count	Wald ratio	1	-0.12936	0.0580799	0.0259283	0.878657	0.784117	0.984596
GCST90001418	CD24+ CD27+ B cell Absolute Count	Wald ratio	1	-0.150168	0.0674221	0.0259283	0.860563	0.754036	0.982141
GCST90001548	Central Memory CD8+ T cell Absolute Count	Wald ratio	1	-0.0373617	0.0167932	0.0260938	0.963328	0.932136	0.995563
GCST90002006	CD64 on monocyte	Inverse variance weighted	8	-0.0199918	0.00906499	0.0274273	0.980207	0.962945	0.997778
GCST90001585	CD14+ CD16+ monocyte %monocyte	Inverse variance weighted	3	-0.0225838	0.0102802	0.0280329	0.977669	0.958167	0.997568
GCST90001577	Transitional B cell Absolute Count	Wald ratio	1	-0.0796984	0.0362898	0.0280802	0.923395	0.859997	0.991466
GCST90001506	CD25++ CD4+ T cell %T cell	Wald ratio	1	-0.0375609	0.0171536	0.0285472	0.963136	0.931292	0.996068
GCST90001504	CD25++ CD4+ T cell Absolute Count	Wald ratio	1	-0.0418733	0.019123	0.0285472	0.958991	0.923713	0.995617
GCST90001960	CD25 on CD4+ T cell	Wald ratio	1	-0.050172	0.0229129	0.0285472	0.951066	0.909299	0.994751
GCST90001511	CD25++ CD45RA- CD4 not regulatory T cell %CD4+ T cell	Inverse variance weighted	3	-0.0180432	0.00825042	0.0287464	0.982119	0.966365	0.998129
GCST90001987	CD64 on CD14+ CD16- monocyte	Inverse variance weighted	8	-0.0184989	0.00856941	0.0308721	0.981671	0.965321	0.998299
GCST90001604	T cell %lymphocyte	Inverse variance weighted	2	-0.0352493	0.0165573	0.0332604	0.965365	0.934539	0.997207
GCST90002077	SSC-A on HLA DR+ Natural Killer	Inverse variance weighted	3	-0.0258111	0.0121479	0.0336077	0.974519	0.95159	0.998001
GCST90002114	HLA DR on HLA DR+ CD4+ T cell	Wald ratio	1	-0.0614712	0.0297785	0.0389914	0.94038	0.887065	0.9969
GCST90002113	HLA DR on HLA DR+ T cell	Wald ratio	1	-0.0422946	0.0204888	0.0389914	0.958587	0.920855	0.997866
GCST90001544	Effector Memory CD4+ T cell %T cell	Inverse variance weighted	2	-0.0264595	0.0130126	0.0420136	0.973887	0.949363	0.999046
GCST90001648	HLA DR+ Natural Killer Absolute Count	Inverse variance weighted	4	-0.0190915	0.00941599	0.0426053	0.98109	0.963149	0.999364
GCST90001917	CD45 on CD8+ T cell	Inverse variance weighted	2	0.0132269	0.00662264	0.0458009	1.01331	1.00025	1.02655
GCST90002104	HLA DR on myeloid Dendritic Cell	Inverse variance weighted	2	-0.0243675	0.0122553	0.0467766	0.975927	0.952764	0.999653
GCST90002098	CD45RA on naive CD4+ T cell	Inverse variance weighted	10	0.0117681	0.00605066	0.0517827	1.01184	0.999909	1.02391
GCST90001810	CD38 on CD3- CD19-	Wald ratio	1	0.0521282	0.0269452	0.053039	1.05351	0.999316	1.11064
GCST90001647	Natural Killer %lymphocyte	Inverse variance weighted	3	0.0269816	0.0142576	0.0584336	1.02735	0.999037	1.05646
GCST90001570	Effector Memory CD4-CD8- T cell %CD4-CD8- T cell	Inverse variance weighted	5	-0.016857	0.00895831	0.0598745	0.983284	0.96617	1.0007
GCST90001871	HVEM on T cell	Wald ratio	1	0.0288377	0.0154052	0.0612143	1.02926	0.998644	1.06081
GCST90001873	HVEM on Effector Memory CD8+ T cell	Wald ratio	1	0.0289083	0.0154429	0.0612143	1.02933	0.998641	1.06096
GCST90001876	HVEM on Central Memory CD4+ T cell	Wald ratio	1	0.0289083	0.0154429	0.0612143	1.02933	0.998641	1.06096
GCST90001882	HVEM on Central Memory CD8+ T cell	Wald ratio	1	0.0267112	0.0142692	0.0612143	1.02707	0.998744	1.0562
GCST90001875	HVEM on CD4+ T cell	Wald ratio	1	0.0282074	0.0150685	0.0612143	1.02861	0.998674	1.05944
GCST90001880	HVEM on CD45RA- CD4+ T cell	Wald ratio	1	0.0274937	0.0146873	0.0612143	1.02788	0.998708	1.05789
GCST90002110	HLA DR on CD33dim HLA DR+ CD11b+	Wald ratio	1	-0.025617	0.0137908	0.0632331	0.974708	0.948715	1.00141
GCST90002111	HLA DR on CD33dim HLA DR+ CD11b-	Wald ratio	1	-0.0222829	0.0119959	0.0632331	0.977963	0.955238	1.00123
GCST90001594	CD4+CD8+ T cell Absolute Count	Inverse variance weighted	2	-0.0274776	0.0150055	0.067076	0.972896	0.944699	1.00194
GCST90002106	HLA DR on Dendritic Cell	Inverse variance weighted	2	-0.0268034	0.0149803	0.073575	0.973553	0.945383	1.00256
GCST90001645	Natural Killer Absolute Count	Inverse variance weighted	3	0.0298518	0.0167119	0.0740579	1.0303	0.997101	1.06461
GCST90001892	CD28 on CD39+ CD4+ T cell	Inverse variance weighted	6	0.0121205	0.00681299	0.0752352	1.01219	0.998768	1.0258
GCST90001415	IgD+ CD24- B cell %B cell	Wald ratio	1	0.0609125	0.0344173	0.0767564	1.06281	0.993476	1.13697
GCST90001885	CD16-CD56 on HLA DR+ Natural Killer	Inverse variance weighted	2	0.0497015	0.0285357	0.0815557	1.05096	0.993791	1.11141
GCST90001999	PDL-1 on CD14- CD16+ monocyte	Inverse variance weighted	2	-0.0231201	0.0133171	0.0825429	0.977145	0.95197	1.00299
GCST90001489	CD39+ activated CD4 regulatory T cell Absolute Count	Inverse variance weighted	5	-0.0150983	0.00876174	0.084851	0.985015	0.968244	1.00208
GCST90002101	CD45RA on Terminally Differentiated CD8+ T cell	Wald ratio	1	-0.0489295	0.0284516	0.0854791	0.952248	0.9006	1.00686
GCST90001536	CD45RA- CD4+ T cell %T cell	Inverse variance weighted	2	-0.0192495	0.0112062	0.0858404	0.980935	0.959624	1.00272
GCST90001825	IgD on IgD+ CD38dim B cell	Inverse variance weighted	5	-0.0163074	0.00950178	0.0861173	0.983825	0.965672	1.00232
GCST90001541	Naive CD4+ T cell %CD4+ T cell	Inverse variance weighted	2	0.0249548	0.014573	0.0868234	1.02527	0.996398	1.05498
GCST90001806	CD27 on unswitched memory B cell	Inverse variance weighted	11	-0.0123349	0.00723604	0.0882601	0.987741	0.973831	1.00185
GCST90001821	IgD on IgD+ CD24- B cell	Inverse variance weighted	5	-0.0156313	0.00920885	0.0896161	0.98449	0.96688	1.00242
GCST90001787	CD25 on IgD- CD38- B cell	Inverse variance weighted	3	0.0217522	0.0128622	0.0908049	1.02199	0.996548	1.04808
GCST90001574	Terminally Differentiated CD4-CD8- T cell %T cell	Inverse variance weighted	4	0.0336098	0.0201058	0.0945932	1.03418	0.994219	1.07575
GCST90001630	CD8+ Natural Killer T Absolute Count	Wald ratio	1	0.0500465	0.0300002	0.0952749	1.05132	0.991284	1.11499
GCST90001632	CD8+ Natural Killer T %lymphocyte	Wald ratio	1	0.0500844	0.0300229	0.0952749	1.05136	0.991278	1.11508
GCST90001392	IgD+ CD38+ B cell Absolute Count	Inverse variance weighted	2	-0.0538297	0.0322764	0.0953611	0.947594	0.889504	1.00948
GCST90001521	CD33+ HLA DR+ CD14dim %CD33+ HLA DR+	Wald ratio	1	0.0247237	0.0148719	0.0964245	1.02503	0.995584	1.05535
GCST90001979	CD16 on CD14- CD16+ monocyte	Inverse variance weighted	9	-0.00950867	0.00574948	0.0981618	0.990536	0.979437	1.00176
GCST90001608	CD4+CD8+ T cell %leukocyte	Wald ratio	1	-0.0264063	0.0159811	0.0984652	0.973939	0.943905	1.00493
GCST90002069	CD4 on CD39+ secreting CD4 regulatory T cell	Wald ratio	1	0.0247471	0.0149895	0.0987473	1.02506	0.995378	1.05562
GCST90001961	CD25 on CD39+ CD4+ T cell	Inverse variance weighted	6	-0.0103852	0.00629118	0.0987894	0.989669	0.97754	1.00195
GCST90001763	CD20 on transitional B cell	Inverse variance weighted	2	-0.024257	0.0147948	0.101097	0.976035	0.948138	1.00475
GCST90001794	CD25 on IgD+ B cell	Inverse variance weighted	2	0.0293876	0.0179913	0.102377	1.02982	0.994142	1.06679
GCST90001920	CD45 on HLA DR+ CD4+ T cell	Wald ratio	1	0.0447068	0.027427	0.103096	1.04572	0.990991	1.10347
GCST90001959	CD4 on HLA DR+ CD4+ T cell	Wald ratio	1	-0.0504126	0.03098	0.103681	0.950837	0.894819	1.01036
GCST90001753	CD20 on IgD- CD24- B cell	Inverse variance weighted	2	0.0374768	0.0230367	0.103774	1.03819	0.992354	1.08614
GCST90001534	CD45RA- CD4+ T cell Absolute Count	Wald ratio	1	-0.019264	0.0118422	0.103796	0.98092	0.958415	1.00395
GCST90001542	Effector Memory CD4+ T cell Absolute Count	Wald ratio	1	-0.019807	0.012176	0.103796	0.980388	0.957268	1.00407
GCST90001543	Effector Memory CD4+ T cell %CD4+ T cell	Wald ratio	1	-0.0238983	0.0146911	0.103796	0.976385	0.948671	1.00491
GCST90001639	CD3- lymphocyte Absolute Count	Wald ratio	1	0.0282574	0.0174128	0.104633	1.02866	0.994146	1.06437
GCST90002039	CD80 on monocyte	Inverse variance weighted	6	0.0147527	0.00909924	0.104951	1.01486	0.996923	1.03312
GCST90002061	CD4 on CD39+ CD4+ T cell	Inverse variance weighted	7	0.0118095	0.00742621	0.111778	1.01188	0.997258	1.02672
GCST90001459	Myeloid Dendritic Cell %Dendritic Cell	Inverse variance weighted	2	0.0200669	0.0126511	0.112699	1.02027	0.995282	1.04588
GCST90001986	CD14 on CD14+ CD16- monocyte	Wald ratio	1	-0.0307782	0.019469	0.113905	0.969691	0.933385	1.00741
GCST90002005	CD16 on CD14+ CD16+ monocyte	Inverse variance weighted	5	-0.0134167	0.0085517	0.116673	0.986673	0.970273	1.00335
GCST90001888	CD28 on CD39+ secreting CD4 regulatory T cell	Inverse variance weighted	2	0.0162786	0.0104441	0.119081	1.01641	0.995817	1.03743
GCST90001614	CD8+ and CD8dim T cell %leukocyte	Wald ratio	1	-0.0502878	0.0323745	0.120348	0.950956	0.892488	1.01325
GCST90001970	FSC-A on HLA DR+ Natural Killer	Inverse variance weighted	4	-0.0186275	0.0120359	0.121706	0.981545	0.958661	1.00498
GCST90001575	Naive CD4+ T cell %T cell	Wald ratio	1	-0.0597877	0.0388221	0.12355	0.941965	0.872948	1.01644
GCST90001465	CD86+ myeloid Dendritic Cell %Dendritic Cell	Inverse variance weighted	4	0.0139119	0.00908302	0.125612	1.01401	0.996117	1.03222
GCST90001431	IgD+ CD38- B cell %lymphocyte	Inverse variance weighted	2	-0.0859847	0.0563807	0.127241	0.917608	0.821609	1.02482
GCST90001562	CD45RA+ CD8+ T cell %T cell	Inverse variance weighted	2	0.0222816	0.0147051	0.129714	1.02253	0.993481	1.05243
GCST90001800	CD27 on IgD+ CD24+ B cell	Inverse variance weighted	6	-0.0119955	0.00793335	0.130526	0.988076	0.972831	1.00356
GCST90001903	CD86 on myeloid Dendritic Cell	Wald ratio	1	0.0235779	0.0156481	0.131871	1.02386	0.992933	1.05575
GCST90001625	HLA DR+ CD4+ T cell %T cell	Wald ratio	1	0.0260923	0.0173826	0.13334	1.02644	0.992054	1.06201
GCST90001757	CD20 on IgD- CD38dim B cell	Inverse variance weighted	5	0.0181872	0.0121215	0.133508	1.01835	0.994445	1.04284
GCST90001559	Terminally Differentiated CD8+ T cell %T cell	Inverse variance weighted	2	0.0195477	0.0132109	0.138964	1.01974	0.993674	1.04649
GCST90001872	HVEM on naive CD8+ T cell	Wald ratio	1	0.0281635	0.0191034	0.14041	1.02856	0.990764	1.06781
GCST90001877	HVEM on naive CD4+ T cell	Wald ratio	1	0.026134	0.0177268	0.14041	1.02648	0.991426	1.06277
GCST90001933	CD25 on CD45RA- CD4 not regulatory T cell	Inverse variance weighted	2	-0.0264059	0.0182507	0.147942	0.97394	0.939716	1.00941
GCST90001699	CD45RA+ CD28- CD8+ T cell %CD8+ T cell	Inverse variance weighted	2	-0.000687522	0.000475604	0.148297	0.999313	0.998382	1.00024
GCST90001671	CD39+ CD8+ T cell %CD8+ T cell	Inverse variance weighted	7	-0.0176217	0.0122836	0.151408	0.982533	0.95916	1.00647
GCST90001629	HLA DR+ CD8+ T cell %lymphocyte	Inverse variance weighted	2	0.0164652	0.0114849	0.151674	1.0166	0.993973	1.03975
GCST90001864	CD3 on CD28+ CD45RA+ CD8+ T cell	Inverse variance weighted	2	0.0399122	0.0278402	0.151682	1.04072	0.985452	1.09909
GCST90001712	BAFF-R on IgD- CD38- B cell	Inverse variance weighted	8	-0.00648666	0.0045653	0.155357	0.993534	0.984684	1.00246
GCST90001554	Effector Memory CD8+ T cell Absolute Count	Wald ratio	1	-0.0174239	0.0122739	0.155727	0.982727	0.959368	1.00665
GCST90001689	CD28+ CD45RA+ CD8+ T cell %CD8+ T cell	Wald ratio	1	0.0263654	0.0185726	0.155727	1.02672	0.990013	1.06478
GCST90001468	CD62L- myeloid Dendritic Cell Absolute Count	Inverse variance weighted	5	0.0124255	0.00876468	0.156285	1.0125	0.995258	1.03005
GCST90001827	IgD on IgD+ B cell	Inverse variance weighted	2	-0.0173299	0.0123442	0.160349	0.982819	0.959326	1.00689
GCST90001760	CD20 on unswitched memory B cell	Inverse variance weighted	3	0.0204952	0.0146408	0.161553	1.02071	0.991833	1.05042
GCST90002029	CD39 on CD39+ CD8+ T cell	Inverse variance weighted	2	-0.0380338	0.027172	0.16159	0.96268	0.912752	1.01534
GCST90001452	CD11c+ CD62L- monocyte Absolute Count	Wald ratio	1	-0.0627052	0.0448029	0.16164	0.93922	0.860261	1.02543
GCST90001471	CD62L- plasmacytoid Dendritic Cell %Dendritic Cell	Wald ratio	1	-0.0376731	0.0269175	0.16164	0.963028	0.913537	1.0152
GCST90001660	CD39+ CD4+ T cell Absolute Count	Inverse variance weighted	6	-0.0108866	0.00777862	0.161646	0.989172	0.974206	1.00437
GCST90001620	HLA DR+ T cell%lymphocyte	Inverse variance weighted	4	0.0139813	0.0100491	0.164135	1.01408	0.994301	1.03425
GCST90001654	CD28- CD4-CD8- T cell Absolute Count	Inverse variance weighted	2	-0.0268266	0.0193467	0.165555	0.97353	0.937305	1.01115
GCST90001824	IgD on IgD+ CD38+ B cell	Inverse variance weighted	5	-0.0123687	0.00900729	0.169693	0.987707	0.970423	1.0053
GCST90001798	CD27 on CD24+ CD27+ B cell	Inverse variance weighted	10	-0.00864188	0.00636872	0.174805	0.991395	0.979097	1.00385
GCST90001619	HLA DR+ T cell%T cell	Inverse variance weighted	3	0.0138908	0.0102643	0.175957	1.01399	0.993792	1.03459
GCST90002034	CD39 on monocyte	Inverse variance weighted	2	-0.088373	0.0654713	0.177081	0.915419	0.805174	1.04076
GCST90001442	CD24+ CD27+ B cell %lymphocyte	Inverse variance weighted	3	-0.0484668	0.0364015	0.18304	0.952689	0.887086	1.02314
GCST90002080	SSC-A on T cell	Wald ratio	1	0.0624244	0.0475407	0.189158	1.06441	0.969713	1.16836
GCST90001703	BAFF-R on IgD+ CD24+ B cell	Inverse variance weighted	8	-0.00602003	0.00459951	0.190588	0.993998	0.985077	1.003
GCST90001581	CD14- CD16- Absolute Count	Inverse variance weighted	4	0.0196721	0.0150607	0.191487	1.01987	0.990202	1.05042
GCST90001802	CD27 on IgD- CD38- B cell	Inverse variance weighted	7	-0.0116449	0.00910251	0.200788	0.988423	0.970945	1.00622
GCST90002065	CD4 on CD39+ resting CD4 regulatory T cell	Wald ratio	1	0.0412701	0.0325521	0.204864	1.04213	0.97772	1.11079
GCST90001473	CD62L- CD86+ myeloid Dendritic Cell %Dendritic Cell	Inverse variance weighted	6	0.00922661	0.00742882	0.214236	1.00927	0.99468	1.02407
GCST90001808	CD27 on switched memory B cell	Inverse variance weighted	10	-0.00743335	0.0060639	0.22026	0.992594	0.980867	1.00446
GCST90001878	HVEM on Effector Memory CD4+ T cell	Wald ratio	1	0.0186312	0.0152389	0.221479	1.01881	0.988826	1.04969
GCST90001980	CD40 on CD14+ CD16- monocyte	Inverse variance weighted	4	-0.0117977	0.0096901	0.223414	0.988272	0.969679	1.00722
GCST90001969	FSC-A on Natural Killer	Inverse variance weighted	3	-0.0166661	0.013762	0.225885	0.983472	0.957299	1.01036
GCST90002058	CD8 on CD8+ T cell	Inverse variance weighted	3	0.0138109	0.0114061	0.225959	1.01391	0.991491	1.03683
GCST90001941	CD25 on secreting CD4 regulatory T cell	Wald ratio	1	0.0188137	0.0155444	0.226156	1.01899	0.988414	1.05052
GCST90001942	CD25 on CD39+ secreting CD4 regulatory T cell	Wald ratio	1	0.0192093	0.0158712	0.226156	1.01939	0.988172	1.0516
GCST90001943	CD25 on activated & secreting CD4 regulatory T cell	Wald ratio	1	0.0213856	0.0176694	0.226156	1.02162	0.986841	1.05762
GCST90001522	CD33- HLA DR- Absolute Count	Wald ratio	1	0.0283425	0.0235553	0.228887	1.02875	0.982332	1.07736
GCST90001988	HLA DR on CD14+ CD16- monocyte	Wald ratio	1	-0.0411848	0.0343257	0.230208	0.959652	0.897212	1.02644
GCST90001991	HLA DR on CD14+ monocyte	Wald ratio	1	-0.0408318	0.0340315	0.230208	0.959991	0.898046	1.02621
GCST90002000	PDL-1 on CD14- CD16-	Wald ratio	1	-0.045985	0.0383265	0.230208	0.955056	0.885941	1.02956
GCST90002010	HLA DR on monocyte	Wald ratio	1	-0.050203	0.041842	0.230208	0.951036	0.876154	1.03232
GCST90001839	CD3 on Effector Memory CD8+ T cell	Inverse variance weighted	3	-0.0137202	0.0114613	0.231273	0.986374	0.964462	1.00878
GCST90001813	CD38 on IgD+ CD38dim B cell	Inverse variance weighted	4	0.0156455	0.0131213	0.233113	1.01577	0.989978	1.04223
GCST90001926	CD127 on granulocyte	Inverse variance weighted	8	-0.0119147	0.0100103	0.23395	0.988156	0.968957	1.00774
GCST90001618	HLA DR+ T cell Absolute Count	Inverse variance weighted	4	0.012237	0.0103588	0.237474	1.01231	0.991966	1.03308
GCST90001569	Effector Memory CD4-CD8- T cell Absolute Count	Inverse variance weighted	4	-0.0211267	0.0179181	0.238372	0.979095	0.945306	1.01409
GCST90001964	FSC-A on plasmacytoid Dendritic Cell	Inverse variance weighted	4	-0.0229271	0.0195057	0.239834	0.977334	0.940674	1.01542
GCST90001458	Myeloid Dendritic Cell Absolute Count	Inverse variance weighted	3	0.0135604	0.011573	0.241305	1.01365	0.990919	1.03691
GCST90001691	CD28+ CD45RA- CD8+ T cell %T cell	Inverse variance weighted	3	-0.00938717	0.00801906	0.241757	0.990657	0.975208	1.00635
GCST90001472	CD62L- CD86+ myeloid Dendritic Cell Absolute Count	Inverse variance weighted	6	0.00873133	0.00752827	0.246128	1.00877	0.993994	1.02376
GCST90001556	Effector Memory CD8+ T cell %T cell	Inverse variance weighted	2	-0.0129558	0.0112025	0.247471	0.987128	0.96569	1.00904
GCST90001555	Effector Memory CD8+ T cell %CD8+ T cell	Inverse variance weighted	4	-0.00896628	0.00778879	0.249659	0.991074	0.976059	1.00632
GCST90001747	CD20 on IgD+ CD24- B cell	Inverse variance weighted	3	-0.0177559	0.0154846	0.251513	0.982401	0.953033	1.01267
GCST90001487	Activated CD4 regulatory T cell %CD4 regulatory T cell	Inverse variance weighted	3	-0.0127796	0.0111693	0.252556	0.987302	0.965923	1.00915
GCST90001870	CD34 on Hematopoietic Stem Cell	Inverse variance weighted	4	0.0129476	0.0113534	0.254112	1.01303	0.990738	1.03583
GCST90001598	CD4-CD8- T cell Absolute Count	Inverse variance weighted	2	-0.0236465	0.0207711	0.254939	0.976631	0.937669	1.01721
GCST90001627	HLA DR+ CD8+ T cell Absolute Count	Inverse variance weighted	3	0.012569	0.0112058	0.262009	1.01265	0.99065	1.03514
GCST90001718	BAFF-R on switched memory B cell	Inverse variance weighted	11	-0.00530366	0.00475203	0.264387	0.99471	0.985489	1.00402
GCST90001702	BAFF-R on CD24+ CD27+ B cell	Inverse variance weighted	10	-0.00551866	0.00498083	0.26787	0.994497	0.984835	1.00425
GCST90001840	CD3 on Terminally Differentiated CD8+ T cell	Inverse variance weighted	2	-0.0190257	0.0172092	0.268918	0.981154	0.948612	1.01481
GCST90001904	CD86 on CD62L+ myeloid Dendritic Cell	Wald ratio	1	0.0213291	0.0193079	0.269295	1.02156	0.983621	1.06096
GCST90001923	CD127 on CD45RA- CD4 not regulatory T cell	Wald ratio	1	-0.0290017	0.0263031	0.270203	0.971415	0.922603	1.02281
GCST90001697	CD45RA- CD28- CD8+ T cell %T cell	Inverse variance weighted	40	-0.000158869	0.000144097	0.270238	0.999841	0.999559	1.00012
GCST90001553	Naive CD8+ T cell %T cell	Inverse variance weighted	2	0.00205083	0.00186185	0.270679	1.00205	0.998403	1.00572
GCST90001758	CD20 on memory B cell	Inverse variance weighted	3	0.0154364	0.0140338	0.271358	1.01556	0.988003	1.04388
GCST90001561	CD45RA+ CD8+ T cell %CD8+ T cell	Inverse variance weighted	5	0.00527774	0.00481046	0.272581	1.00529	0.995858	1.01481
GCST90001893	CD28 on CD28+ CD45RA- CD8+ T cell	Wald ratio	1	0.0150233	0.0137548	0.274737	1.01514	0.988135	1.04288
GCST90001461	Dendritic Cell Absolute Count	Inverse variance weighted	3	0.0137751	0.01267	0.276936	1.01387	0.989003	1.03936
GCST90001746	CD20 on IgD+ CD24+ B cell	Inverse variance weighted	2	0.0212281	0.0195273	0.276994	1.02146	0.983099	1.06131
GCST90001728	CD19 on IgD+ CD38- unswitched memory B cell	Inverse variance weighted	3	-0.0212442	0.0196138	0.278754	0.97898	0.942059	1.01735
GCST90001505	CD25++ CD4+ T cell %CD4+ T cell	Inverse variance weighted	2	-0.0241726	0.0224054	0.280643	0.976117	0.934179	1.01994
GCST90001773	CD24 on switched memory B cell	Inverse variance weighted	2	-0.012258	0.0113733	0.281128	0.987817	0.96604	1.01008
GCST90001469	CD62L- myeloid Dendritic Cell %Dendritic Cell	Inverse variance weighted	7	0.00887997	0.00824452	0.281447	1.00892	0.992747	1.02536
GCST90001775	CD25 on B cell	Inverse variance weighted	3	0.01835	0.017049	0.281788	1.01852	0.985047	1.05313
GCST90001771	CD24 on memory B cell	Inverse variance weighted	2	-0.0117455	0.0109141	0.281852	0.988323	0.967406	1.00969
GCST90001467	CD86+ plasmacytoid Dendritic Cell %Dendritic Cell	Wald ratio	1	-0.0340404	0.0316763	0.28254	0.966532	0.90835	1.02844
GCST90001512	CD25++ CD45RA- CD4 not regulatory T cell %T cell	Inverse variance weighted	3	-0.0147869	0.0138083	0.284225	0.985322	0.959013	1.01235
GCST90001765	CD24 on IgD+ CD24+ B cell	Inverse variance weighted	2	-0.0104147	0.00972644	0.284278	0.989639	0.970952	1.00869
GCST90001715	BAFF-R on memory B cell	Inverse variance weighted	10	-0.00533495	0.0049859	0.284616	0.994679	0.985006	1.00445
GCST90001717	BAFF-R on unswitched memory B cell	Inverse variance weighted	10	-0.0053222	0.00497747	0.284953	0.994692	0.985035	1.00444
GCST90001772	CD24 on unswitched memory B cell	Inverse variance weighted	2	-0.0112605	0.0105613	0.286333	0.988803	0.968545	1.00948
GCST90001828	IgD on transitional B cell	Inverse variance weighted	5	-0.0109301	0.0102655	0.286996	0.989129	0.969427	1.00923
GCST90001767	CD24 on IgD+ CD38- unswitched memory B cell	Inverse variance weighted	2	-0.00906534	0.00855033	0.289039	0.990976	0.974507	1.00772
GCST90001626	HLA DR+ CD4+ T cell %lymphocyte	Inverse variance weighted	2	0.0166744	0.0158692	0.293377	1.01681	0.985674	1.04894
GCST90002078	SSC-A on granulocyte	Inverse variance weighted	4	0.0112758	0.0107709	0.295157	1.01134	0.990213	1.03292
GCST90001464	CD86+ myeloid Dendritic Cell Absolute Count	Inverse variance weighted	5	0.00979499	0.00944921	0.299925	1.00984	0.991312	1.02872
GCST90001479	CD4 regulatory T cell %T cell	Wald ratio	1	-0.0347964	0.0336405	0.300968	0.965802	0.904176	1.03163
GCST90001884	CD16-CD56 on Natural Killer	Inverse variance weighted	8	0.00764246	0.00739749	0.30155	1.00767	0.993167	1.02239
GCST90001766	CD24 on IgD+ CD38- B cell	Inverse variance weighted	2	-0.0160247	0.0155478	0.302695	0.984103	0.954566	1.01455
GCST90001927	CD127 on CD8+ T cell	Wald ratio	1	0.026825	0.0260898	0.303865	1.02719	0.975982	1.08108
GCST90001622	Natural Killer T %T cell	Inverse variance weighted	6	0.0150228	0.0146443	0.304965	1.01514	0.986413	1.0447
GCST90001769	CD24 on IgD- CD38- B cell	Inverse variance weighted	2	-0.012791	0.0125045	0.306348	0.98729	0.963387	1.01179
GCST90001688	CD28+ CD45RA+ CD8+ T cell %T cell	Inverse variance weighted	35	-0.000773629	0.000758401	0.307691	0.999227	0.997742	1.00071
GCST90001919	CD45 on Natural Killer T	Wald ratio	1	-0.033027	0.0323789	0.307721	0.967512	0.908019	1.0309
GCST90001899	CD28 on CD4 regulatory T cell	Wald ratio	1	0.018912	0.0185786	0.308703	1.01909	0.98265	1.05689
GCST90001883	CD16-CD56 on Natural Killer T	Inverse variance weighted	5	0.0111381	0.0110308	0.312627	1.0112	0.989572	1.0333
GCST90001791	CD25 on naive-mature B cell	Inverse variance weighted	5	0.0122191	0.0122702	0.31933	1.01229	0.988239	1.03693
GCST90001485	CD39+ resting CD4 regulatory T cell %CD4 regulatory T cell	Inverse variance weighted	13	0.00426833	0.00433321	0.32461	1.00428	0.995784	1.01284
GCST90001462	CD62L- Dendritic Cell Absolute Count	Inverse variance weighted	5	0.00979191	0.0100645	0.330595	1.00984	0.990115	1.02996
GCST90001985	CD40 on monocytes	Inverse variance weighted	5	-0.00543375	0.00565944	0.336994	0.994581	0.98361	1.00567
GCST90001486	Activated CD4 regulatory T cell Absolute Count	Inverse variance weighted	2	-0.0163694	0.0171957	0.341124	0.983764	0.95116	1.01749
GCST90001482	Resting CD4 regulatory T cell %CD4+ T cell	Inverse variance weighted	5	0.00700263	0.00739539	0.343694	1.00703	0.992536	1.02173
GCST90001514	Hematopoietic Stem Cell Absolute Count	Inverse variance weighted	2	0.0142981	0.0151297	0.34464	1.0144	0.984761	1.04493
GCST90001963	FSC-A on myeloid Dendritic Cell	Inverse variance weighted	3	0.025071	0.0267075	0.347872	1.02539	0.973093	1.08049
GCST90001826	IgD on unswitched memory B cell	Inverse variance weighted	3	-0.0118	0.0125881	0.348557	0.988269	0.964185	1.01296
GCST90001761	CD20 on switched memory B cell	Inverse variance weighted	5	0.0139349	0.0150255	0.35371	1.01403	0.984605	1.04434
GCST90001801	CD27 on IgD+ CD38- unswitched memory B cell	Inverse variance weighted	5	-0.00778767	0.0084463	0.356518	0.992243	0.975951	1.00881
GCST90001737	CD19 on naive-mature B cell	Inverse variance weighted	2	0.0332064	0.0361219	0.357946	1.03376	0.963105	1.10961
GCST90001641	CD3- lymphocyte %leukocyte	Wald ratio	1	0.0291756	0.0319942	0.361819	1.02961	0.967023	1.09624
GCST90001653	CD28- CD4-CD8- T cell %CD4-CD8- T cell	Wald ratio	1	-0.026288	0.0288276	0.361819	0.974055	0.920544	1.03068
GCST90001656	CD28+ CD4-CD8- T cell %CD4-CD8- T cell	Wald ratio	1	0.026288	0.0288276	0.361819	1.02664	0.970238	1.08631
GCST90001662	CD28- CD8dim T cell %CD8dim T cell	Wald ratio	1	-0.0280382	0.0307469	0.361819	0.972351	0.915484	1.03275
GCST90001687	CD28- CD8+ T cell Absolute Count	Wald ratio	1	-0.0304381	0.0333786	0.361819	0.97002	0.908591	1.0356
GCST90001751	CD20 on IgD+ CD38+ B cell	Inverse variance weighted	4	-0.0107018	0.011804	0.364606	0.989355	0.966729	1.01251
GCST90001492	Secreting CD4 regulatory T cell Absolute Count	Inverse variance weighted	4	-0.00910196	0.0101622	0.370432	0.990939	0.971397	1.01087
GCST90001667	CD28+ CD45RA- CD8dim T cell %T cell	Inverse variance weighted	3	-0.00660988	0.00743086	0.373725	0.993412	0.979048	1.00799
GCST90001496	CD39+ secreting CD4 regulatory T cell %secreting CD4 regulatory T cell	Inverse variance weighted	8	0.00399947	0.00452599	0.376876	1.00401	0.99514	1.01295
GCST90001889	CD28 on activated & secreting CD4 regulatory T cell	Wald ratio	1	0.0139983	0.0158679	0.37768	1.0141	0.983043	1.04613
GCST90001902	CD28 on activated CD4 regulatory T cell	Wald ratio	1	0.0159017	0.0180254	0.37768	1.01603	0.980759	1.05257
GCST90002076	SSC-A on Natural Killer	Wald ratio	1	-0.0148283	0.0168328	0.378364	0.985281	0.953305	1.01833
GCST90001501	Activated & secreting CD4 regulatory T cell Absolute Count	Inverse variance weighted	4	-0.00899458	0.0102226	0.378929	0.991046	0.971386	1.0111
GCST90001481	Resting CD4 regulatory T cell %CD4 regulatory T cell	Inverse variance weighted	10	0.00500207	0.005748	0.384176	1.00501	0.993756	1.0164
GCST90001721	CD19 on CD20- B cell	Wald ratio	1	0.0141596	0.0164037	0.388028	1.01426	0.982169	1.0474
GCST90001822	IgD on IgD+ CD38- B cell	Wald ratio	1	-0.0140213	0.0162664	0.388699	0.986077	0.955134	1.01802
GCST90001823	IgD on IgD+ CD38- unswitched memory B cell	Wald ratio	1	-0.0103956	0.0120601	0.388699	0.989658	0.966539	1.01333
GCST90001613	CD4-CD8- T cell %leukocyte	Inverse variance weighted	4	-0.0146903	0.0171287	0.391088	0.985417	0.952884	1.01906
GCST90001804	CD27 on IgD- CD38dim B cell	Inverse variance weighted	7	-0.00555806	0.00648201	0.391191	0.994457	0.981903	1.00717
GCST90001643	B cell %CD3- lymphocyte	Inverse variance weighted	2	0.00910288	0.0106256	0.391615	1.00914	0.988345	1.03038
GCST90001865	CD3 on CD28- CD8+ T cell	Inverse variance weighted	2	-0.0132733	0.0156652	0.396823	0.986814	0.956976	1.01758
GCST90001900	CD28 on resting CD4 regulatory T cell	Wald ratio	1	0.0106291	0.0125473	0.396925	1.01069	0.986133	1.03585
GCST90001935	CD25 on CD39+ CD4 regulatory T cell	Wald ratio	1	-0.0206427	0.0246677	0.402688	0.979569	0.933335	1.02809
GCST90001940	CD25 on CD39+ activated CD4 regulatory T cell	Wald ratio	1	-0.0219193	0.0261933	0.402688	0.978319	0.929361	1.02986
GCST90001681	CD25++ CD8+ T cell Absolute Count	Inverse variance weighted	3	0.0115681	0.013839	0.403208	1.01164	0.984564	1.03945
GCST90001887	CD28 on secreting CD4 regulatory T cell	Inverse variance weighted	3	0.0105047	0.0126442	0.406091	1.01056	0.985824	1.03592
GCST90001558	Terminally Differentiated CD8+ T cell %CD8+ T cell	Inverse variance weighted	3	0.0113254	0.0137221	0.409179	1.01139	0.984551	1.03896
GCST90001745	CD20 on CD24+ CD27+ B cell	Inverse variance weighted	4	0.0151763	0.0184033	0.409571	1.01529	0.979323	1.05258
GCST90002084	SSC-A on Natural Killer T	Inverse variance weighted	2	0.0265905	0.0323093	0.41051	1.02695	0.963931	1.09408
GCST90001694	CD28- CD4-CD8- T cell %T cell	Inverse variance weighted	3	-0.0156354	0.0190102	0.410808	0.984486	0.948479	1.02186
GCST90001848	CD3 on Natural Killer T	Inverse variance weighted	2	-0.0233154	0.0283831	0.411389	0.976954	0.92409	1.03284
GCST90002018	CCR2 on granulocyte	Inverse variance weighted	2	0.0234378	0.0288594	0.416712	1.02371	0.967416	1.08329
GCST90001658	CD39+ CD4+ T cell %T cell	Inverse variance weighted	6	0.00313282	0.00387407	0.418708	1.00314	0.99555	1.01078
GCST90001586	CD14+ CD16- monocyte %monocyte	Wald ratio	1	-0.0552997	0.0687632	0.421279	0.946202	0.826897	1.08272
GCST90001587	CD16+ monocyte %monocyte	Wald ratio	1	0.0549535	0.0683328	0.421279	1.05649	0.92406	1.2079
GCST90001741	CD19 on IgD+ B cell	Inverse variance weighted	2	-0.0253303	0.0315029	0.421361	0.974988	0.916607	1.03709
GCST90001913	CD45 on granulocyte	Wald ratio	1	0.0221097	0.0275496	0.422241	1.02236	0.968615	1.07908
GCST90001399	IgD- CD27- B cell %B cell	Inverse variance weighted	3	0.0119863	0.0150249	0.42501	1.01206	0.982689	1.04231
GCST90002090	CD11c on granulocyte	Inverse variance weighted	4	0.0131192	0.0164583	0.425382	1.01321	0.981043	1.04642
GCST90001659	CD39+ CD4+ T cell %CD4+ T cell	Inverse variance weighted	6	0.00304639	0.003828	0.426139	1.00305	0.995553	1.01061
GCST90001623	Natural Killer T %lymphocyte	Inverse variance weighted	7	-0.0114575	0.01442	0.426871	0.988608	0.961058	1.01695
GCST90001663	CD28- CD8dim T cell Absolute Count	Inverse variance weighted	2	-0.0245528	0.0312092	0.431447	0.975746	0.917849	1.0373
GCST90001497	CD39+ secreting CD4 regulatory T cell %CD4 regulatory T cell	Inverse variance weighted	7	0.00299018	0.00381321	0.432944	1.00299	0.995526	1.01052
GCST90001642	B cell Absolute Count	Wald ratio	1	-0.0257264	0.0329186	0.434498	0.974602	0.913706	1.03956
GCST90001460	Plasmacytoid Dendritic Cell Absolute Count	Inverse variance weighted	2	0.0371069	0.0480697	0.44015	1.0378	0.94449	1.14034
GCST90001891	CD28 on CD45RA- CD4 not regulatory T cell	Inverse variance weighted	3	0.0205845	0.0268066	0.442553	1.0208	0.968549	1.07587
GCST90001624	HLA DR+ CD4+ T cell Absolute Count	Inverse variance weighted	2	0.0145889	0.0190145	0.442933	1.0147	0.977576	1.05323
GCST90001886	CD28 on CD39+ activated CD4 regulatory T cell	Inverse variance weighted	3	0.0273523	0.0357164	0.443784	1.02773	0.958245	1.10225
GCST90002038	CD80 on CD62L+ plasmacytoid Dendritic Cell	Inverse variance weighted	2	0.023053	0.0301926	0.445145	1.02332	0.96452	1.08571
GCST90002037	CD80 on plasmacytoid Dendritic Cell	Inverse variance weighted	2	0.0227161	0.0300511	0.449699	1.02298	0.964463	1.08504
GCST90001710	BAFF-R on IgD- CD24- B cell	Inverse variance weighted	11	-0.00356159	0.00473779	0.452207	0.996445	0.987235	1.00574
GCST90001945	CD123 on CD62L+ plasmacytoid Dendritic Cell	Inverse variance weighted	2	0.0214655	0.0287086	0.454639	1.0217	0.965795	1.08084
GCST90002103	CD45RA on CD39+ resting CD4 regulatory T cell	Wald ratio	1	0.0104695	0.0141053	0.457942	1.01052	0.98297	1.03885
GCST90001944	CD123 on plasmacytoid Dendritic Cell	Inverse variance weighted	2	0.0211613	0.0285345	0.458326	1.02139	0.965831	1.08014
GCST90001711	BAFF-R on IgD- CD27- B cell	Inverse variance weighted	11	-0.00348863	0.00472927	0.460717	0.996517	0.987323	1.0058
GCST90001583	Monocyte Absolute Count	Wald ratio	1	0.0234997	0.0319233	0.461652	1.02378	0.961683	1.08988
GCST90001783	CD25 on IgD+ CD38+ B cell	Inverse variance weighted	3	-0.0135673	0.0185757	0.46516	0.986524	0.951253	1.0231
GCST90001491	CD39+ activated CD4 regulatory T cell %CD4 regulatory T cell	Inverse variance weighted	7	0.00309849	0.00424282	0.465212	1.0031	0.994796	1.01148
GCST90001664	CD28+ CD45RA+ CD8dim T cell %T cell	Inverse variance weighted	6	0.00535082	0.00737732	0.468264	1.00537	0.990933	1.02001
GCST90001434	Switched memory B cell %lymphocyte	Inverse variance weighted	2	0.0161314	0.0222554	0.468557	1.01626	0.972885	1.06157
GCST90002011	CD64 on CD14+ CD16+ monocyte	Wald ratio	1	-0.0381924	0.0529133	0.470422	0.962528	0.867706	1.06771
GCST90002001	CD64 on CD14- CD16-	Inverse variance weighted	2	-0.0550406	0.0770749	0.475154	0.946447	0.813746	1.10079
GCST90002119	CD8 on CD28+ CD45RA+ CD8+ T cell	Inverse variance weighted	5	0.00572991	0.00802775	0.475374	1.00575	0.990045	1.0217
GCST90001928	CD127 on CD28+ CD45RA- CD8+ T cell	Wald ratio	1	0.0152495	0.0215638	0.479454	1.01537	0.973346	1.0592
GCST90001483	CD39+ resting CD4 regulatory T cell Absolute Count	Inverse variance weighted	10	0.00562089	0.00805471	0.485278	1.00564	0.989885	1.02164
GCST90001679	CD25++ CD8+ T cell %T cell	Inverse variance weighted	2	-0.0187039	0.0268946	0.486773	0.98147	0.931073	1.03459
GCST90001480	Resting CD4 regulatory T cell Absolute Count	Inverse variance weighted	4	0.00808907	0.011764	0.491698	1.00812	0.985143	1.03164
GCST90001733	CD19 on IgD- CD38- B cell	Wald ratio	1	0.0231977	0.0340278	0.495411	1.02347	0.957436	1.09406
GCST90001722	CD19 on CD20- CD38- B cell	Wald ratio	1	-0.0232543	0.0341273	0.495619	0.977014	0.9138	1.0446
GCST90001863	CD3 on CD28+ CD45RA- CD8+ T cell	Inverse variance weighted	5	-0.00673585	0.00990046	0.496278	0.993287	0.974198	1.01275
GCST90001897	CD28 on CD39+ CD8+ T cell	Inverse variance weighted	2	-0.00425403	0.00640393	0.506508	0.995755	0.983335	1.00833
GCST90001670	CD39+ CD8+ T cell %T cell	Inverse variance weighted	8	0.00358255	0.00544811	0.510811	1.00359	0.992929	1.01436
GCST90001832	CD62L on CD62L+ plasmacytoid Dendritic Cell	Inverse variance weighted	4	0.0166767	0.0253778	0.511092	1.01682	0.967477	1.06867
GCST90001546	Terminally Differentiated CD4+ T cell %CD4+ T cell	Inverse variance weighted	2	0.0203	0.0310706	0.51353	1.02051	0.960215	1.08459
GCST90001582	CD14+ CD16- monocyte Absolute Count	Inverse variance weighted	3	-0.0251717	0.0387508	0.515964	0.975142	0.903822	1.05209
GCST90002035	CD80 on myeloid Dendritic Cell	Inverse variance weighted	4	0.00885276	0.0137913	0.520932	1.00889	0.981986	1.03654
GCST90001596	CD8dim T cell Absolute Count	Inverse variance weighted	3	-0.0159614	0.0251457	0.525587	0.984165	0.936836	1.03389
GCST90001993	PDL-1 on CD14+ CD16- monocyte	Wald ratio	1	0.0214422	0.033885	0.526868	1.02167	0.956024	1.09183
GCST90002070	CD4 on activated & secreting CD4 regulatory T cell	Inverse variance weighted	2	0.0118034	0.0186727	0.527307	1.01187	0.97551	1.04959
GCST90002063	CD4 on CD4 regulatory T cell	Inverse variance weighted	2	0.0115398	0.018256	0.527313	1.01161	0.97605	1.04846
GCST90002066	CD4 on activated CD4 regulatory T cell	Inverse variance weighted	2	0.0110259	0.0174518	0.527524	1.01109	0.977087	1.04627
GCST90001450	CD62L- monocyte Absolute Count	Inverse variance weighted	2	-0.0113386	0.0179948	0.528627	0.988725	0.954461	1.02422
GCST90002023	CD4 on Central Memory CD4+ T cell	Inverse variance weighted	2	0.00981226	0.0155889	0.529062	1.00986	0.979472	1.04119
GCST90001858	CD3 on CD45RA+ CD4+ T cell	Inverse variance weighted	5	0.0066856	0.0106687	0.530884	1.00671	0.985876	1.02798
GCST90001815	CD38 on IgD- CD38dim B cell	Inverse variance weighted	3	0.00939081	0.0151382	0.535036	1.00944	0.979924	1.03983
GCST90002046	CD45 on CD33- HLA DR+	Inverse variance weighted	2	0.0158435	0.0255976	0.535952	1.01597	0.966255	1.06824
GCST90001669	CD28+ CD45RA- CD8dim T cell Absolute Count	Inverse variance weighted	3	-0.0046211	0.00749258	0.537395	0.99539	0.980879	1.01012
GCST90001707	BAFF-R on IgD+ CD38- unswitched memory B cell	Inverse variance weighted	8	-0.00306707	0.00498795	0.538623	0.996938	0.987239	1.00673
GCST90001713	BAFF-R on IgD- CD38+ B cell	Inverse variance weighted	3	-0.00812137	0.0132427	0.539696	0.991912	0.966497	1.01799
GCST90001981	CD40 on CD14+ CD16+ monocyte	Inverse variance weighted	5	-0.00389978	0.00642426	0.543825	0.996108	0.983644	1.00873
GCST90001436	Memory B cell %lymphocyte	Inverse variance weighted	2	-0.0323577	0.0535939	0.546006	0.96816	0.87162	1.07539
GCST90001527	CD33dim HLA DR+ CD11b- Absolute Count	Inverse variance weighted	2	-0.00827026	0.0137673	0.548027	0.991764	0.96536	1.01889
GCST90002099	CD4RA on Terminally Differentiated CD4+ T cell	Inverse variance weighted	3	0.00656485	0.0110279	0.551647	1.00659	0.985063	1.02858
GCST90001816	CD38 on naive-mature B cell	Inverse variance weighted	3	0.0099415	0.0167021	0.551693	1.00999	0.977463	1.0436
GCST90001690	CD28+ CD45RA+ CD8+ T cell Absolute Count	Inverse variance weighted	3	0.0154471	0.0261707	0.555027	1.01557	0.964788	1.06902
GCST90001965	FSC-A on monocyte	Inverse variance weighted	2	0.0431492	0.0736639	0.558039	1.04409	0.903723	1.20627
GCST90001896	CD28 on CD28+ CD45RA+ CD8+ T cell	Inverse variance weighted	3	-0.00652492	0.0112691	0.562583	0.993496	0.971793	1.01568
GCST90001396	IgD+ CD38- B cell Absolute Count	Wald ratio	1	-0.0381234	0.0659855	0.56343	0.962594	0.845815	1.0955
GCST90002071	SSC-A on myeloid Dendritic Cell	Inverse variance weighted	5	-0.00910186	0.0157996	0.564559	0.990939	0.960723	1.02211
GCST90002100	CD45RA on naive CD8+ T cell	Inverse variance weighted	2	0.00979463	0.0170991	0.566769	1.00984	0.97656	1.04426
GCST90001954	CD33 on basophil	Inverse variance weighted	7	0.00249725	0.00436601	0.567339	1.0025	0.993958	1.01112
GCST90001752	CD20 on IgD+ CD38dim B cell	Inverse variance weighted	6	-0.00755111	0.0133262	0.570962	0.992477	0.96689	1.01874
GCST90001852	CD3 on CD39+ resting CD4 regulatory T cell	Wald ratio	1	-0.00844787	0.0149255	0.571392	0.991588	0.963	1.02102
GCST90001635	CD8dim Natural Killer T %lymphocyte	Inverse variance weighted	7	-0.00699214	0.0124054	0.573001	0.993032	0.969178	1.01747
GCST90001433	IgD- CD27- B cell %lymphocyte	Inverse variance weighted	2	0.0156032	0.0276877	0.573066	1.01573	0.962073	1.07237
GCST90001693	CD28+ CD45RA- CD8+ T cell Absolute Count	Inverse variance weighted	2	-0.00791119	0.0142461	0.578674	0.99212	0.964801	1.02021
GCST90002042	CD45 on CD33+ HLA DR+ CD14-	Wald ratio	1	0.0159044	0.0286736	0.579121	1.01603	0.960505	1.07477
GCST90001545	Terminally Differentiated CD4+ T cell Absolute Count	Wald ratio	1	0.0161015	0.0291082	0.580152	1.01623	0.959877	1.0759
GCST90001850	CD3 on HLA DR+ CD8+ T cell	Wald ratio	1	-0.0095165	0.0173795	0.583987	0.990529	0.957356	1.02485
GCST90001805	CD27 on memory B cell	Inverse variance weighted	7	-0.00470527	0.00861793	0.585075	0.995306	0.978635	1.01226
GCST90001572	Terminally Differentiated CD4-CD8- T cell Absolute Count	Wald ratio	1	0.0141255	0.0260262	0.587307	1.01423	0.963786	1.06731
GCST90001621	Natural Killer T Absolute Count	Inverse variance weighted	5	0.0104852	0.0196031	0.592738	1.01054	0.97245	1.05012
GCST90001743	CD20 on B cell	Inverse variance weighted	3	-0.0142861	0.0268475	0.594642	0.985815	0.935282	1.03908
GCST90001695	CD45RA- CD28- CD8+ T cell Absolute Count	Inverse variance weighted	148	-1.79219e-06	3.40314e-06	0.59845	0.999998	0.999992	1
GCST90001989	CD40 on CD14- CD16+ monocyte	Inverse variance weighted	9	-0.00314462	0.00600806	0.600696	0.99686	0.98519	1.00867
GCST90001446	IgD- CD38- B cell Absolute Count	Wald ratio	1	0.0129956	0.0249366	0.602264	1.01308	0.964756	1.06383
GCST90001762	CD20 on IgD+ B cell	Inverse variance weighted	4	-0.010736	0.0206049	0.602338	0.989321	0.950163	1.03009
GCST90001859	CD3 on CD8+ T cell	Inverse variance weighted	2	-0.00569957	0.0109673	0.603283	0.994317	0.973171	1.01592
GCST90002095	CD11b on CD33dim HLA DR-	Wald ratio	1	0.00671094	0.0129825	0.60521	1.00673	0.98144	1.03268
GCST90002096	CD11b on basophil	Wald ratio	1	0.00651478	0.012603	0.60521	1.00654	0.981977	1.03171
GCST90001950	CD33 on Granulocytic Myeloid-Derived Suppressor Cells	Inverse variance weighted	3	0.00311035	0.00604087	0.606634	1.00312	0.991308	1.01506
GCST90001698	CD45RA+ CD28- CD8+ T cell Absolute Count	Inverse variance weighted	428	-9.63866e-07	1.87283e-06	0.606792	0.999999	0.999995	1
GCST90001918	CD45 on HLA DR+ T cell	Wald ratio	1	0.00885752	0.0172932	0.608513	1.0089	0.975274	1.04368
GCST90002083	SSC-A on HLA DR+ T cell	Wald ratio	1	0.0115885	0.022625	0.608513	1.01166	0.967774	1.05753
GCST90001966	FSC-A on granulocyte	Inverse variance weighted	2	0.0121167	0.0236641	0.608631	1.01219	0.966315	1.06024
GCST90001395	IgD+ CD38- B cell %B cell	Inverse variance weighted	2	0.0165505	0.0324068	0.609554	1.01669	0.954119	1.08336
GCST90001953	CD33 on CD33dim HLA DR-	Inverse variance weighted	6	0.00242421	0.0047709	0.611367	1.00243	0.993097	1.01184
GCST90001901	CD28 on CD39+ resting CD4 regulatory T cell	Inverse variance weighted	2	0.0124827	0.0246219	0.612173	1.01256	0.964856	1.06262
GCST90002025	CD4 on Effector Memory CD4+ T cell	Wald ratio	1	0.00871576	0.0172388	0.613144	1.00875	0.975239	1.04342
GCST90002027	CD4 on CD45RA+ CD4+ T cell	Wald ratio	1	0.0085956	0.0170011	0.613144	1.00863	0.975577	1.04281
GCST90002062	CD4 on CD28+ CD4+ T cell	Wald ratio	1	0.0138071	0.0273088	0.613144	1.0139	0.96106	1.06965
GCST90002064	CD4 on resting CD4 regulatory T cell	Wald ratio	1	0.0151901	0.0300442	0.613144	1.01531	0.957244	1.07689
GCST90002067	CD4 on CD39+ activated CD4 regulatory T cell	Wald ratio	1	0.0136062	0.0269115	0.613144	1.0137	0.961616	1.0686
GCST90002068	CD4 on secreting CD4 regulatory T cell	Wald ratio	1	0.0137126	0.027122	0.613144	1.01381	0.961321	1.06916
GCST90001500	Activated & resting CD4 regulatory T cell %CD4+ T cell	Inverse variance weighted	3	0.00669009	0.0132767	0.614333	1.00671	0.980853	1.03325
GCST90001503	Activated & secreting CD4 regulatory T cell %CD4+ T cell	Inverse variance weighted	9	-0.00303156	0.0060167	0.614362	0.996973	0.985285	1.0088
GCST90001849	CD3 on HLA DR+ CD4+ T cell	Inverse variance weighted	2	-0.00537828	0.0107597	0.617178	0.994636	0.97388	1.01583
GCST90001692	CD28+ CD45RA- CD8+ T cell %CD8+ T cell	Inverse variance weighted	2	-0.00523609	0.0104815	0.617389	0.994778	0.97455	1.01543
GCST90001759	CD20 on naive-mature B cell	Inverse variance weighted	5	-0.00899602	0.0180283	0.617783	0.991044	0.956637	1.02669
GCST90002117	HLA DR on HLA DR+ Natural Killer	Inverse variance weighted	2	-0.00525274	0.0105863	0.619764	0.994761	0.974333	1.01562
GCST90001719	BAFF-R on IgD+ B cell	Inverse variance weighted	9	-0.00683115	0.0138429	0.621674	0.993192	0.966607	1.02051
GCST90001811	CD38 on IgD+ CD24- B cell	Inverse variance weighted	2	0.0104377	0.0211736	0.62204	1.01049	0.969415	1.05331
GCST90001833	CD62L on CD62L+ Dendritic Cell	Wald ratio	1	-0.0133651	0.0273238	0.624743	0.986724	0.93527	1.04101
GCST90001672	CD39+ CD8+ T cell Absolute Count	Inverse variance weighted	7	0.00297396	0.00613222	0.627695	1.00298	0.990996	1.01511
GCST90001856	CD3 on CD39+ secreting CD4 regulatory T cell	Inverse variance weighted	3	-0.00405028	0.00837336	0.628592	0.995958	0.979746	1.01244
GCST90001846	CD3 on Central Memory CD8+ T cell	Inverse variance weighted	3	-0.00488692	0.0101093	0.628806	0.995125	0.975601	1.01504
GCST90002030	CD39 on CD39+ activated CD4 regulatory T cell	Inverse variance weighted	6	0.00233608	0.00487797	0.632007	1.00234	0.992801	1.01197
GCST90001668	CD28+ CD45RA- CD8dim T cell %CD8dim T cell	Inverse variance weighted	2	-0.00526266	0.0111139	0.635843	0.994751	0.973317	1.01666
GCST90001955	CD33 on Immature Myeloid-Derived Suppressor Cells	Inverse variance weighted	6	0.00232089	0.0049167	0.636896	1.00232	0.992711	1.01203
GCST90001560	CD45RA+ CD8+ T cell Absolute Count	Wald ratio	1	0.0122409	0.0260756	0.638756	1.01232	0.961878	1.0654
GCST90001547	Terminally Differentiated CD4+ T cell %T cell	Inverse variance weighted	2	0.0102116	0.0218633	0.640451	1.01026	0.967887	1.0545
GCST90001938	CD25 on CD39+ resting CD4 regulatory T cell	Wald ratio	1	-0.0158267	0.0339001	0.640599	0.984298	0.921022	1.05192
GCST90002040	CD80 on granulocyte	Inverse variance weighted	3	0.0069714	0.0150028	0.642166	1.007	0.977816	1.03705
GCST90001686	CD28- CD8+ T cell %CD8+ T cell	Inverse variance weighted	2	-0.011236	0.0242886	0.643649	0.988827	0.942856	1.03704
GCST90002028	CD19 on B cell	Wald ratio	1	0.0140439	0.0304895	0.645075	1.01414	0.955314	1.0766
GCST90001996	CX3CR1 on CD14+ CD16+ monocyte	Inverse variance weighted	3	0.00535274	0.0116616	0.646229	1.00537	0.982648	1.02861
GCST90001636	CD4-CD8- Natural Killer T Absolute Count	Wald ratio	1	-0.0121366	0.0264671	0.646555	0.987937	0.937994	1.04054
GCST90001785	CD25 on IgD- CD24- B cell	Inverse variance weighted	2	0.0126682	0.0276689	0.64706	1.01275	0.959289	1.06919
GCST90001786	CD25 on IgD- CD27- B cell	Inverse variance weighted	2	0.00834683	0.0182537	0.647478	1.00838	0.972942	1.04511
GCST90001646	Natural Killer %CD3- lymphocyte	Inverse variance weighted	5	-0.00518046	0.0113339	0.647617	0.994833	0.972977	1.01718
GCST90001655	CD28+ CD4-CD8- T cell %T cell	Wald ratio	1	-0.0154266	0.0339321	0.649375	0.984692	0.921333	1.05241
GCST90001795	CD25 on transitional B cell	Inverse variance weighted	2	-0.0120001	0.0264366	0.649886	0.988072	0.938178	1.04062
GCST90001803	CD27 on IgD- CD38+ B cell	Inverse variance weighted	2	-0.00945444	0.0209029	0.651051	0.99059	0.950826	1.03202
GCST90001400	IgD+ B cell Absolute Count	Wald ratio	1	0.0132222	0.0292876	0.651657	1.01331	0.95678	1.07318
GCST90001409	Naive-mature B cell Absolute Count	Wald ratio	1	0.0137494	0.0304554	0.651657	1.01384	0.955096	1.07621
GCST90001416	IgD+ CD24- B cell Absolute Count	Wald ratio	1	0.013853	0.0306848	0.651657	1.01395	0.954766	1.0768
GCST90001609	CD4+ CD8dim T cell Absolute Count	Wald ratio	1	0.00696043	0.0154669	0.652696	1.00698	0.976916	1.03798
GCST90001610	CD4+ CD8dim T cell %lymphocyte	Wald ratio	1	0.00656712	0.014593	0.652696	1.00659	0.978206	1.0358
GCST90001611	CD4+ CD8dim T cell %leukocyte	Wald ratio	1	0.00658419	0.0146309	0.652696	1.00661	0.97815	1.03589
GCST90002031	CD39 on CD39+ secreting CD4 regulatory T cell	Inverse variance weighted	6	0.00255403	0.00567604	0.652734	1.00256	0.991466	1.01377
GCST90001588	T/B cell	Inverse variance weighted	2	0.0230908	0.0518979	0.656372	1.02336	0.924383	1.13293
GCST90001531	CD33dim HLA DR- Absolute Count	Inverse variance weighted	3	0.0023625	0.00532821	0.65748	1.00237	0.991952	1.01289
GCST90001532	Basophil Absolute Count	Inverse variance weighted	3	0.00232724	0.0052539	0.657799	1.00233	0.992061	1.0127
GCST90001720	BAFF-R on transitional B cell	Inverse variance weighted	8	-0.00370891	0.00846075	0.66112	0.996298	0.979913	1.01296
GCST90001949	CD33 on CD33dim HLA DR+ CD11b-	Inverse variance weighted	7	0.00166574	0.00380136	0.661244	1.00167	0.994232	1.00916
GCST90001844	CD3 on Terminally Differentiated CD4+ T cell	Wald ratio	1	-0.00779808	0.0178152	0.661589	0.992232	0.958184	1.02749
GCST90001866	CD3 on CD39+ CD8+ T cell	Wald ratio	1	-0.00610507	0.0139474	0.661589	0.993914	0.967111	1.02146
GCST90001812	CD38 on IgD+ CD38+ B cell	Inverse variance weighted	3	0.00793392	0.0181651	0.66228	1.00797	0.97271	1.0445
GCST90002059	CD8 on Natural Killer T	Inverse variance weighted	2	-0.0133417	0.0308986	0.665894	0.986747	0.928762	1.04835
GCST90001967	FSC-A on CD14+ monocyte	Wald ratio	1	-0.022566	0.0526279	0.668081	0.977687	0.881865	1.08392
GCST90001906	CD86 on granulocyte	Inverse variance weighted	2	-0.00927943	0.021647	0.668163	0.990763	0.949606	1.0337
GCST90001932	CD127 on CD45RA+ CD4+ T cell	Inverse variance weighted	2	-0.00665477	0.0155275	0.66823	0.993367	0.963591	1.02406
GCST90001696	CD45RA- CD28- CD8+ T cell %CD8+ T cell	Inverse variance weighted	9	-0.000190495	0.000447335	0.670221	0.99981	0.998933	1.00069
GCST90001463	CD62L- Dendritic Cell %Dendritic Cell	Inverse variance weighted	4	0.00398668	0.00947164	0.673822	1.00399	0.985528	1.02281
GCST90001983	CD14 on CD14+ CD16+ monocyte	Inverse variance weighted	2	0.00836758	0.0198995	0.674126	1.0084	0.969829	1.04851
GCST90002036	CD80 on CD62L+ myeloid Dendritic Cell	Inverse variance weighted	3	0.00639747	0.0152736	0.67532	1.00642	0.976736	1.037
GCST90001946	CD33 on CD14+ monocyte	Inverse variance weighted	6	0.00161449	0.0038713	0.676649	1.00162	0.994045	1.00924
GCST90001507	CD25++ CD45RA+ CD4 not regulatory T cell Absolute Count	Inverse variance weighted	3	0.00595146	0.0143138	0.677567	1.00597	0.978139	1.03459
GCST90001948	CD33 on CD33dim HLA DR+ CD11b+	Inverse variance weighted	7	0.00156055	0.00378064	0.679772	1.00156	0.994168	1.00901
GCST90001422	CD20- CD38- B cell %B cell	Wald ratio	1	-0.0104158	0.0254607	0.68247	0.989638	0.941464	1.04028
GCST90002072	SSC-A on plasmacytoid Dendritic Cell	Inverse variance weighted	5	0.00653995	0.0159955	0.682642	1.00656	0.975494	1.03862
GCST90001628	HLA DR+ CD8+ T cell %T cell	Inverse variance weighted	3	0.0076765	0.0189344	0.685164	1.00771	0.970994	1.04581
GCST90001908	CCR7 on naive CD8+ T cell	Inverse variance weighted	2	0.0076437	0.0188541	0.685173	1.00767	0.971115	1.04561
GCST90001781	CD25 on IgD+ CD38- naive B cell	Inverse variance weighted	3	-0.0062138	0.015373	0.686064	0.993805	0.964308	1.02421
GCST90001890	CD28 on CD45RA+ CD4+ T cell	Inverse variance weighted	2	0.00486443	0.0121267	0.688321	1.00488	0.981274	1.02905
GCST90001516	Immature Myeloid-Derived Suppressor Cells %CD33dim HLA DR- CD66b-	Inverse variance weighted	2	-0.00544051	0.0135856	0.688818	0.994574	0.96844	1.02141
GCST90001956	CD33 on CD33+ HLA DR+	Inverse variance weighted	4	0.00147849	0.0037102	0.690266	1.00148	0.994223	1.00879
GCST90001843	CD3 on Effector Memory CD4+ T cell	Inverse variance weighted	2	-0.00368031	0.00925079	0.69075	0.996326	0.978424	1.01456
GCST90002054	CD8 on Central Memory CD8+ T cell	Inverse variance weighted	2	-0.0168365	0.0424411	0.691586	0.983304	0.904818	1.0686
GCST90001851	CD3 on T cell	Inverse variance weighted	3	0.00869672	0.0219401	0.691822	1.00873	0.966276	1.05306
GCST90001947	CD33 on CD33+ HLA DR+ CD14dim	Inverse variance weighted	4	0.00147694	0.00373407	0.692452	1.00148	0.994175	1.00883
GCST90001957	CD33 on CD33+ HLA DR+ CD14-	Inverse variance weighted	4	0.00145935	0.00369383	0.692786	1.00146	0.994236	1.00874
GCST90001410	IgD- CD38+ B cell %B cell	Wald ratio	1	0.0125519	0.0320255	0.695107	1.01263	0.951022	1.07823
GCST90001666	CD28+ CD45RA+ CD8dim T cell Absolute Count	Inverse variance weighted	8	-0.000470862	0.00122135	0.699848	0.999529	0.997139	1.00192
GCST90001838	CD3 on naive CD8+ T cell	Inverse variance weighted	6	0.00400473	0.0103957	0.700066	1.00401	0.983763	1.02468
GCST90001958	CD4 on monocyte	Wald ratio	1	-0.00828831	0.0219743	0.706038	0.991746	0.949939	1.03539
GCST90002033	CD39 on granulocyte	Inverse variance weighted	3	0.00648614	0.0174836	0.710649	1.00651	0.972601	1.0416
GCST90001952	CD33 on Monocytic Myeloid-Derived Suppressor Cells	Inverse variance weighted	4	0.00145399	0.00392578	0.711107	1.00146	0.993779	1.00919
GCST90001829	BAFF-R on B cell	Inverse variance weighted	10	-0.00273993	0.00747488	0.713954	0.997264	0.98276	1.01198
GCST90001929	CD127 on CD28+ CD45RA+ CD8+ T cell	Inverse variance weighted	2	-0.00734691	0.0200441	0.713964	0.99268	0.954437	1.03246
GCST90001478	CD4 regulatory T cell %CD4+ T cell	Inverse variance weighted	2	0.0168145	0.0465116	0.717717	1.01696	0.928348	1.11402
GCST90001924	CD127 on CD28+ CD4+ T cell	Inverse variance weighted	3	-0.00516227	0.0145355	0.722477	0.994851	0.966908	1.0236
GCST90001638	CD4-CD8- Natural Killer T %lymphocyte	Inverse variance weighted	7	-0.00433573	0.0122981	0.724424	0.995674	0.971961	1.01997
GCST90001424	IgD+ B cell %Lymphocyte	Inverse variance weighted	2	-0.0213909	0.0608275	0.72509	0.978836	0.868826	1.10278
GCST90001784	CD25 on IgD+ CD38dim B cell	Inverse variance weighted	2	0.00610673	0.0173722	0.725196	1.00613	0.972444	1.04097
GCST90001909	CD45 on CD14+ monocyte	Wald ratio	1	0.0193049	0.0551208	0.726166	1.01949	0.915091	1.1358
GCST90001644	B cell %lymphocyte	Inverse variance weighted	2	-0.0196198	0.0560994	0.726539	0.980571	0.878469	1.09454
GCST90001834	CD62L on monocyte	Inverse variance weighted	2	-0.00475079	0.0137316	0.729362	0.99526	0.968831	1.02241
GCST90002045	CD45 on CD33- HLA DR-	Inverse variance weighted	2	-0.00482658	0.0140175	0.730602	0.995185	0.968215	1.02291
GCST90002087	CD11c on myeloid Dendritic Cell	Inverse variance weighted	5	0.00501391	0.0146269	0.731759	1.00503	0.976623	1.03426
GCST90001841	CD3 on Central Memory CD4+ T cell	Inverse variance weighted	3	0.00556243	0.0162902	0.732759	1.00558	0.973978	1.0382
GCST90002015	CCR2 on plasmacytoid Dendritic Cell	Inverse variance weighted	2	0.00365349	0.01071	0.733007	1.00366	0.982811	1.02495
GCST90002016	CCR2 on CD62L+ plasmacytoid Dendritic Cell	Inverse variance weighted	2	0.00365811	0.0107352	0.733285	1.00366	0.982767	1.02501
GCST90001708	BAFF-R on IgD+ CD38+ B cell	Inverse variance weighted	10	-0.00263007	0.00776036	0.734677	0.997373	0.982318	1.01266
GCST90001502	Activated & secreting CD4 regulatory T cell %CD4 regulatory T cell	Inverse variance weighted	9	-0.00193797	0.00580768	0.738613	0.998064	0.986767	1.00949
GCST90001704	BAFF-R on IgD+ CD24- B cell	Inverse variance weighted	10	-0.00246679	0.00747828	0.741505	0.997536	0.983022	1.01227
GCST90001584	CD14- CD16+ monocyte %monocyte	Wald ratio	1	-0.00970917	0.029521	0.742239	0.990338	0.934662	1.04933
GCST90001535	CD45RA- CD4+ T cell %CD4+ T cell	Inverse variance weighted	4	-0.00342834	0.0105263	0.744657	0.996578	0.976227	1.01735
GCST90001994	CX3CR1 on CD14- CD16-	Inverse variance weighted	3	-0.0111899	0.0350031	0.749209	0.988873	0.923305	1.0591
GCST90001905	CD86 on monocyte	Wald ratio	1	-0.0151742	0.0477033	0.750413	0.98494	0.897024	1.08147
GCST90001742	CD19 on transitional B cell	Inverse variance weighted	4	-0.00405371	0.0128552	0.752505	0.995954	0.971174	1.02137
GCST90001729	CD19 on IgD+ CD38+ B cell	Inverse variance weighted	4	-0.00357305	0.0114748	0.755509	0.996433	0.974273	1.0191
GCST90001738	CD19 on unswitched memory B cell	Inverse variance weighted	4	-0.00408536	0.013125	0.755598	0.995923	0.97063	1.02188
GCST90001724	CD19 on IgD+ CD24+ B cell	Inverse variance weighted	4	-0.00379729	0.0122539	0.75665	0.99621	0.972568	1.02043
GCST90001606	CD4+ T cell %leukocyte	Wald ratio	1	-0.0155442	0.0503057	0.757326	0.984576	0.89213	1.0866
GCST90001861	CD3 on CD28+ CD4+ T cell	Inverse variance weighted	2	0.00849028	0.0279031	0.760917	1.00853	0.954851	1.06522
GCST90001730	CD19 on IgD+ CD38dim B cell	Inverse variance weighted	4	-0.00409602	0.0134631	0.760946	0.995912	0.969976	1.02254
GCST90001842	CD3 on Naive CD4+ T cell	Inverse variance weighted	3	0.00416368	0.0137686	0.762345	1.00417	0.977436	1.03164
GCST90001845	CD3 on CD45RA- CD4+ T cell	Inverse variance weighted	3	0.00536821	0.0180303	0.765907	1.00538	0.970474	1.04155
GCST90001789	CD25 on IgD- CD38dim B cell	Inverse variance weighted	3	0.0038531	0.0130467	0.76774	1.00386	0.978516	1.02986
GCST90001706	BAFF-R on IgD+ CD38- naive B cell	Inverse variance weighted	8	-0.00227334	0.00774128	0.769014	0.997729	0.982705	1.01298
GCST90001439	IgD+ CD24+ B cell %lymphocyte	Inverse variance weighted	2	-0.0174234	0.059844	0.770938	0.982727	0.873963	1.10503
GCST90001778	CD25 on IgD+ CD24+ B cell	Inverse variance weighted	3	0.00314934	0.0110151	0.774946	1.00315	0.981729	1.02505
GCST90001661	CD28- CD8dim T cell %T cell	Inverse variance weighted	3	-0.00534174	0.0186839	0.774954	0.994673	0.958906	1.03177
GCST90001495	CD39+ secreting CD4 regulatory T cell Absolute Count	Inverse variance weighted	6	-0.00112046	0.00397928	0.778271	0.99888	0.99112	1.0067
GCST90001705	BAFF-R on IgD+ CD38- B cell	Inverse variance weighted	9	-0.00229925	0.00817319	0.778468	0.997703	0.981848	1.01381
GCST90002024	CD4 on naive CD4+ T cell	Inverse variance weighted	3	-0.00661604	0.0237552	0.780622	0.993406	0.948213	1.04075
GCST90001818	CD38 on IgD+ B cell	Wald ratio	1	-0.0112951	0.0409581	0.782722	0.988768	0.912495	1.07142
GCST90001868	CD3 on CD4 regulatory T cell	Inverse variance weighted	3	-0.00187594	0.00689668	0.785618	0.998126	0.984724	1.01171
GCST90001528	CD33dim HLA DR+ CD11b- %CD33dim HLA DR+	Inverse variance weighted	3	0.00174637	0.00643541	0.786108	1.00175	0.989192	1.01446
GCST90001779	CD25 on IgD+ CD24- B cell	Inverse variance weighted	4	-0.00368074	0.0136438	0.787335	0.996326	0.970035	1.02333
GCST90001526	CD33dim HLA DR+ CD11b+ %CD33dim HLA DR+	Inverse variance weighted	3	-0.0017253	0.00640833	0.787755	0.998276	0.985816	1.01089
GCST90001716	BAFF-R on naive-mature B cell	Inverse variance weighted	10	-0.00204527	0.00761984	0.788381	0.997957	0.983163	1.01297
GCST90001782	CD25 on IgD+ CD38- unswitched memory B cell	Wald ratio	1	0.00309069	0.0115412	0.788855	1.0031	0.980659	1.02604
GCST90001714	BAFF-R on IgD- CD38dim B cell	Wald ratio	1	0.0070578	0.0263671	0.78895	1.00708	0.956359	1.0605
GCST90001807	CD27 on Plasma Blast-Plasma Cell	Wald ratio	1	0.00827057	0.0308979	0.78895	1.0083	0.949054	1.07125
GCST90001709	BAFF-R on IgD+ CD38dim B cell	Inverse variance weighted	10	-0.00201092	0.0075522	0.790031	0.997991	0.983327	1.01287
GCST90001519	CD33+ HLA DR+ CD14- %CD33+ HLA DR+	Wald ratio	1	0.00405043	0.0152906	0.791089	1.00406	0.974414	1.03461
GCST90001755	CD20 on IgD- CD38- B cell	Inverse variance weighted	3	0.00540836	0.0204654	0.791573	1.00542	0.965891	1.04657
GCST90001494	Secreting CD4 regulatory T cell %CD4+ T cell	Inverse variance weighted	7	-0.0015834	0.00599335	0.791631	0.998418	0.986758	1.01022
[truncated: 107 more rows]

## Sheet: TS7
Table S7. RAPS estimates for immune cell phenotypes significantly linked to CAD through IVW/Wald ratio methods
[truncated: 39 more rows]

[truncated: 8 more sheets: TS8, TS9, TS10, TS11, TS12, TS13, TS14, TS15]
